# Supplementary material for: Identification of Nα-acetyl-α-lysine as a probable thermolyte and its accumulation mechanism in Salinicoccus halodurans H3B36
Source: Sci Rep. 2015 Dec 21;5:18518. doi: 10.1038/srep18518 (PMC4685198; doi:10.1038/srep18518)
Supplement: Supplementary Dataset S1 [file srep18518-s2.xls]

## Sheet: Sheet1
Identification of Nα-acetyl-α-lysine as a probable thermolyte and its accumulation mechanism in Salinicoccus halodurans H3B36
Kai Jiang, Yanfen Xue, Yanhe Ma
id	foldChange	log2FoldChange	pval	padj	30-1	30-2	30-3	42-1	42-2	42-3	annotation
fig_6666666_87686_peg_1000	2.1963	1.13507	1.77559e-09	2.11341e-08	67.3	57.26	48.13	163.05	151.07	133.06	N-formylglutamate deformylase (EC 3.5.1.68)
fig_6666666_87686_peg_1005	5.10134	2.35088	6.8787e-31	6.03821e-29	90.3	99.01	90.55	655.03	508.01	534.84	FMN reductase (EC 1.5.1.29)
fig_6666666_87686_peg_1006	4.61101	2.20508	7.26133e-28	4.85645e-26	86.26	86.53	75.05	522.23	404.49	419.77	Luciferase-like monooxygenase (EC 1.14.-.-)
fig_6666666_87686_peg_1010	0.125856	-2.99016	9.32853e-25	5.24077e-23	465.6	619.58	486.47	78.46	87.54	68.42	Arginine/ornithine antiporter ArcD
fig_6666666_87686_peg_1017	2.31629	1.21181	4.1562e-09	4.60251e-08	456.17	578.73	607.78	1319.05	1741.61	1631.99	hypothetical protein
fig_6666666_87686_peg_1018	3.15311	1.65678	1.97872e-15	4.96271e-14	229.11	322.78	351.45	1029.8	1208.11	1276.13	hypothetical protein
fig_6666666_87686_peg_1024	2.57721	1.36581	5.28058e-10	6.8042e-09	2368.4	1783.16	775.18	5015.74	4721.18	4838.47	Flavohemoprotein (Hemoglobin-like protein)
fig_6666666_87686_peg_1031	0.377009	-1.40733	4.27952e-15	1.02745e-13	528.36	510.84	485.35	237.44	232.99	209.6	Methylenetetrahydrofolate dehydrogenase (NADP+) (EC 1.5.1.5)
fig_6666666_87686_peg_1032	0.444071	-1.17114	0.0121234	0.0259574	151.76	150.68	243.9	94.27	96.27	102.89	Phosphoribosylaminoimidazole carboxylase catalytic subunit (EC 4.1.1.21)
fig_6666666_87686_peg_1039	0.480146	-1.05845	0.00547885	0.0131539	186	222.92	290.66	116.9	143.04	142.29	Phosphoribosylformylglycinamidine cyclo-ligase (EC 6.3.3.1)
fig_6666666_87686_peg_1043	2.39919	1.26255	6.73697e-13	1.22091e-11	1868.7	2164.58	1915.01	5202.72	6010.88	6227.78	hypothetical protein
fig_6666666_87686_peg_1051	2.66746	1.41547	9.61779e-16	2.59773e-14	1001.54	1164.92	891.08	3269.98	3253.34	3080.36	Cytochrome d ubiquinol oxidase subunit I (EC 1.10.3.-)
fig_6666666_87686_peg_1052	2.40333	1.26504	7.00151e-13	1.26072e-11	896.94	921.4	769.39	2328.67	2545.12	2449.15	Cytochrome d ubiquinol oxidase subunit II (EC 1.10.3.-)
fig_6666666_87686_peg_1053	2.1949	1.13416	1.43705e-10	1.97877e-09	1505.62	1292.65	1181.86	3173.17	3650.71	3472.43	Trk system potassium uptake protein TrkA
fig_6666666_87686_peg_1071	0.469623	-1.09042	5.70005e-10	7.245e-09	473.59	488.98	339.96	232.36	236.63	245.79	2-isopropylmalate synthase (EC 2.3.3.13)
fig_6666666_87686_peg_1072	0.49549	-1.01307	1.27956e-08	1.31178e-07	357.28	410	299.81	202.25	204.94	214.25	3-isopropylmalate dehydrogenase (EC 1.1.1.85)
fig_6666666_87686_peg_1073	0.469144	-1.0919	9.4811e-10	1.17842e-08	431.52	506.61	415.1	248.79	253.77	246.16	3-isopropylmalate dehydratase large subunit (EC 4.2.1.33)
fig_6666666_87686_peg_1075	0.19246	-2.37737	1.60413e-38	2.37158e-36	2303.55	2243.62	2132.04	482.2	515.96	519.61	Threonine dehydratase (EC 4.3.1.19)
fig_6666666_87686_peg_1077	0.379431	-1.39809	1.35275e-14	3.11466e-13	272.86	256.83	258.74	125.1	116.81	112.23	Inositol-1-monophosphatase (EC 3.1.3.25)
fig_6666666_87686_peg_1087	0.350892	-1.5109	3.05058e-17	9.62819e-16	730.21	793.6	749.64	346.11	295.36	299.05	Pyruvate carboxylase (EC 6.4.1.1)
fig_6666666_87686_peg_1094	3.51882	1.81509	2.17774e-13	4.24811e-12	1329.2	1153.47	369.15	3488.84	3957.26	4142.21	Putative Heme biosynthesis related protein
fig_6666666_87686_peg_1103	0.232171	-2.10674	6.08021e-13	1.11629e-11	880.23	826.44	1034.41	318.55	214.22	229.39	COG1399 protein in cluster with ribosomal protein L32p2C Firmicutes subfamily
fig_6666666_87686_peg_1104	0.294248	-1.7649	4.79979e-21	2.10666e-19	1011.28	922.92	1032.69	413.57	331.15	326.99	LSU ribosomal protein L32p
fig_6666666_87686_peg_1124	0.494901	-1.01479	2.08875e-08	2.00935e-07	279.04	296.25	314.96	167.16	173.26	182.42	Ribosomal large subunit pseudouridine synthase D (EC 4.2.1.70)
fig_6666666_87686_peg_1128	0.47968	-1.05985	0.000720218	0.00232539	130.24	140.09	180.5	84.35	91.79	82.2	Dihydroorotase (EC 3.5.2.3)
fig_6666666_87686_peg_1151	0.34856	-1.52052	1.2274e-17	4.00902e-16	1875.93	1629.7	1702.66	741.78	701.26	696.35	Cytochrome P450 152A1 (EC 1.14.-.-)
fig_6666666_87686_peg_1165	0.481173	-1.05537	0.0137	0.0287617	568.1	447.81	206.31	241.8	230.02	209.73	Phosphate:acyl-ACP acyltransferase PlsX
fig_6666666_87686_peg_1168	0.483399	-1.04871	1.12632e-05	6.21777e-05	1407.77	1254.97	787.22	601.02	673.82	669.75	3-oxoacyl-[acyl-carrier protein] reductase (EC 1.1.1.100)
fig_6666666_87686_peg_1169	0.294351	-1.76439	1.20835e-22	5.95482e-21	3678.06	3462.13	3224.82	1214.2	1164.67	1297.35	Acyl carrier protein
fig_6666666_87686_peg_1175	0.343856	-1.54012	5.35566e-17	1.67156e-15	723.06	679.11	693.94	361.14	231.55	275.51	SSU ribosomal protein S16p
fig_6666666_87686_peg_1186	0.143373	-2.80216	4.05195e-51	9.48493e-49	2223.13	2104.29	2260.19	411.85	346.76	358.55	Succinyl-CoA ligase [ADP-forming] beta chain (EC 6.2.1.5)
fig_6666666_87686_peg_1187	0.166708	-2.5846	2.84481e-44	6.14699e-42	1901.25	2013.48	1986.34	413.32	363.34	388.59	Succinyl-CoA ligase [ADP-forming] alpha chain (EC 6.2.1.5)
fig_6666666_87686_peg_1191	0.428877	-1.22136	1.0852e-11	1.72222e-10	600.67	581.76	577.12	295.18	333.61	270.24	ATP-dependent protease HslV (EC 3.4.25.-)
fig_6666666_87686_peg_1192	0.425767	-1.23186	4.23406e-12	7.03756e-11	894.19	827.92	892.71	407.07	484.36	425.06	ATP-dependent hsl protease ATP-binding subunit HslU
fig_6666666_87686_peg_1193	0.331895	-1.5912	6.31018e-19	2.30199e-17	1376	1306.03	1288.59	487.78	573.69	499.56	GTP-sensing transcriptional pleiotropic repressor codY
fig_6666666_87686_peg_1194	0.354889	-1.49456	1.81369e-15	4.6315e-14	2191.26	1968.25	2318.18	880.66	959.66	891.75	SSU ribosomal protein S2p (SAe)
fig_6666666_87686_peg_1195	0.489301	-1.03121	5.0702e-09	5.52097e-08	1585.63	1460.53	1444.71	908.46	874.99	814.2	Translation elongation factor Ts
fig_6666666_87686_peg_1230	0.492172	-1.02276	6.81464e-09	7.25088e-08	450.71	446.69	382.88	240.04	252.1	247.56	Lipid A export ATP-binding/permease protein MsbA
fig_6666666_87686_peg_1256	0.322661	-1.63191	2.2672e-09	2.63164e-08	166.69	156.71	195.83	83.11	64.16	57.35	hypothetical protein
fig_6666666_87686_peg_1257	0.462842	-1.11141	3.11344e-10	4.14485e-09	878.25	836.13	798.84	518.49	441.68	410.14	Transketolase (EC 2.2.1.1)
fig_6666666_87686_peg_1258	0.46399	-1.10783	1.40367e-09	1.70689e-08	615.53	572	580.28	339.78	301.73	346.72	UPF0154 membrane protein YoxG
fig_6666666_87686_peg_1259	2.30516	1.20486	4.71782e-11	6.90227e-10	71.7	68.06	49.24	167.04	176.03	167.04	Oligopeptide ABC transporter2C periplasmic oligopeptide-binding protein OppA (TC 3.A.1.5.1)
fig_6666666_87686_peg_1268	0.356725	-1.48712	1.10248e-16	3.25985e-15	425.53	447.67	416.48	178.74	188.21	175.78	Lipid A export ATP-binding/permease protein MsbA
fig_6666666_87686_peg_127	2.42874	1.28021	0.0186676	0.0376975	5.34	5.78	1.86	12.05	16.25	9.51	hypothetical protein
fig_6666666_87686_peg_1279	2.20585	1.14134	6.88008e-09	7.29288e-08	48.05	41.63	33.22	124.26	106.74	89.47	Rrf2 family transcriptional regulator
fig_6666666_87686_peg_1280	2.42772	1.2796	1.09515e-11	1.72824e-10	81.62	72.1	57.88	237.56	197.6	168.59	luciferase family protein
fig_6666666_87686_peg_1281	2.5313	1.33988	6.75439e-11	9.72978e-10	82.53	69.2	52.81	239.47	210.79	171.17	hypothetical protein
fig_6666666_87686_peg_1282	2.95933	1.56527	1.33515e-17	4.31085e-16	79.42	66.95	58.77	271.79	225.32	215.72	Coenzyme F420-dependent oxidoreductase
fig_6666666_87686_peg_1287	2.07578	1.05365	1.69339e-07	1.37876e-06	35.9	26.55	23.06	58.94	82.57	66.76	DNA repair protein RadC
fig_6666666_87686_peg_1289	0.440937	-1.18135	6.87246e-11	9.84935e-10	334.95	276.96	332.85	187.25	148.25	159.41	hypothetical protein
fig_6666666_87686_peg_1298	0.47948	-1.06046	2.19637e-09	2.56001e-08	446.95	411.14	358.56	256.99	226.87	203.92	Rod shape-determining protein MreC
fig_6666666_87686_peg_1300	0.428227	-1.22355	9.83773e-12	1.58817e-10	992.34	810.53	912.61	489.82	444.76	460.27	LSU ribosomal protein L21p
fig_6666666_87686_peg_1301	0.408593	-1.29126	6.53704e-13	1.19237e-11	1238.52	994.8	1089.4	599.98	507.52	525.79	Potential ribosomal protein
fig_6666666_87686_peg_1315	0.429314	-1.2199	1.43842e-11	2.23234e-10	153.21	132.25	134.91	76.22	73.14	63.53	Histidyl-tRNA synthetase (EC 6.1.1.21)
fig_6666666_87686_peg_1316	0.402695	-1.31224	1.84561e-13	3.67681e-12	253.58	226.75	217.73	109.99	114.41	106.07	Aspartyl-tRNA synthetase (EC 6.1.1.12)
fig_6666666_87686_peg_1332	0.497306	-1.00779	1.33814e-08	1.35698e-07	400.88	365.74	346.38	246.09	209.07	197.71	Putative oxidoreductase YncB
fig_6666666_87686_peg_1346	0.474975	-1.07408	2.65514e-09	3.03756e-08	261.49	263.71	276.65	159.26	140.76	151.02	Flavin-utilizing monoxygenase
fig_6666666_87686_peg_1373	0.442177	-1.1773	1.67339e-08	1.66098e-07	955.01	882.04	1020.61	631.03	405.69	495.42	SSU ribosomal protein S20p
fig_6666666_87686_peg_138	2.61228	1.38531	1.7603e-14	3.98764e-13	184.64	162.75	131.42	552.86	425.04	485.16	hypothetical protein
fig_6666666_87686_peg_1385	0.492618	-1.02146	5.81248e-09	6.23177e-08	1804	1783.31	1389.77	911.19	929.96	1040.05	Putative activity regulator of membrane protease YbbK
fig_6666666_87686_peg_139	2.74888	1.45884	8.97096e-16	2.47053e-14	181.19	146.26	135.76	562.49	444.78	490.31	unknown
fig_6666666_87686_peg_1390	2.18018	1.12445	2.03772e-09	2.39713e-08	88.15	77.68	67.44	236.78	194.66	165.57	PTS system2C fructose-specific IIA component (EC 2.7.1.69)
fig_6666666_87686_peg_140	2.26278	1.1781	1.7708e-08	1.73316e-07	256.05	211.82	202.15	715.24	514.32	559.89	Transcriptional regulator2C TetR family
fig_6666666_87686_peg_1413	0.277834	-1.8477	2.17199e-24	1.15116e-22	491.29	466.1	505.75	179.42	155.41	146.38	Glycyl-tRNA synthetase (EC 6.1.1.14)
fig_6666666_87686_peg_1418	0.45448	-1.13771	3.94958e-07	3.0479e-06	4236.05	4831.12	5146.75	2497.03	2507.19	2761.01	Membrane-attached cytochrome c550
fig_6666666_87686_peg_1421	0.499466	-1.00154	1.71942e-08	1.69468e-07	438.99	396.17	398.17	276.97	218.7	231.29	4-hydroxy-3-methylbut-2-enyl diphosphate reductase (EC 1.17.1.2)
fig_6666666_87686_peg_1441	0.0366793	-4.76889	1.61512e-121	7.56145e-119	3696.45	4160.65	3473.05	175.51	169.13	146.47	Argininosuccinate synthase (EC 6.3.4.5)
fig_6666666_87686_peg_1442	0.0663418	-3.91394	8.13404e-89	3.26407e-86	1540.18	1732.79	1519.46	132.54	130.91	112.57	Argininosuccinate lyase (EC 4.3.2.1)
fig_6666666_87686_peg_1443	0.261629	-1.93441	1.27501e-13	2.61424e-12	672.67	534.43	383.49	195.78	148.68	151.86	hypothetical protein
fig_6666666_87686_peg_1445	0.179857	-2.47508	5.72384e-24	2.97746e-22	3661.79	2793.88	2293.07	892.78	383.87	600.72	hypothetical protein
fig_6666666_87686_peg_1463	0.447083	-1.16139	5.91019e-11	8.60194e-10	526.12	474.65	458.53	291.59	245.01	232.93	Aminopeptidase YpdF
fig_6666666_87686_peg_1474	0.245231	-2.02779	1.18171e-26	7.06257e-25	992.6	823.27	632.09	256.77	231	219.74	Arginine pathway regulatory protein ArgR2C repressor of arg regulon
fig_6666666_87686_peg_1475	0.427723	-1.22525	2.37322e-12	4.06486e-11	1380.47	1223.63	940.16	608.14	590.5	571.44	DNA repair protein RecN
fig_6666666_87686_peg_1477	0.440472	-1.18288	3.9222e-11	5.79867e-10	299.69	269.65	252.63	151.33	146.87	129.08	Phosphate butyryltransferase (EC 2.3.1.19)
fig_6666666_87686_peg_1478	0.436588	-1.19566	1.77623e-11	2.74144e-10	532.97	520.43	475.34	277.53	257.04	252.26	Name=Leucine dehydrogenase (EC 1.4.1.9)
fig_6666666_87686_peg_1479	0.499778	-1.00064	1.91405e-08	1.86686e-07	447.61	455.47	421.84	263.21	261.24	257.25	Butyrate kinase (EC 2.7.2.7)
fig_6666666_87686_peg_1480	0.483237	-1.0492	3.68409e-09	4.12296e-08	541.18	569.9	528.81	303.01	323.06	309.14	Dihydrolipoamide dehydrogenase of branched-chain alpha-keto acid dehydrogenase (EC 1.8.1.4)
fig_6666666_87686_peg_1481	0.42546	-1.2329	5.51113e-12	9.10634e-11	668.57	745.84	672.49	346.43	358.61	345.57	Branched-chain alpha-keto acid dehydrogenase2C E1 component2C alpha subunit (EC 1.2.4.4)
fig_6666666_87686_peg_1482	0.460557	-1.11855	4.33064e-09	4.7705e-08	672.98	827.26	763.34	408.98	429.09	400.11	Name=Branched-chain alpha-keto acid dehydrogenase2C E1 component2C beta subunit (EC 1.2.4.4)
fig_6666666_87686_peg_1483	0.371919	-1.42694	1.39191e-06	9.75029e-06	614.47	836.57	823.56	331.37	344.99	331.09	Dihydrolipoamide acyltransferase component of branched-chain alpha-keto acid dehydrogenase complex (EC 2.3.1.168)
fig_6666666_87686_peg_151	0.449606	-1.15327	1.80616e-07	1.46633e-06	323.32	265.55	338.34	142.92	196.96	160.51	hypothetical protein
fig_6666666_87686_peg_1512	0.459314	-1.12245	1.93866e-10	2.61812e-09	5689.67	5440.68	5182.11	3474.26	2651.95	2708.42	SSU ribosomal protein S1p
fig_6666666_87686_peg_1517	0.431321	-1.21317	9.81896e-12	1.58817e-10	8891.13	8637.89	9547.42	5099.39	4194.19	4815	DNA-binding protein HBsu
fig_6666666_87686_peg_1518	0.42768	-1.2254	1.98724e-06	1.35819e-05	338.11	276.2	185.28	160.92	121.01	119.08	hypothetical protein
fig_6666666_87686_peg_152	0.479428	-1.06062	0.000432583	0.00152462	641.54	673.48	863.35	392.57	459.43	411.73	Phosphoenolpyruvate-dihydroxyacetone phosphotransferase (EC 2.7.1.121)
fig_6666666_87686_peg_1528	0.306201	-1.70745	2.35307e-21	1.06609e-19	1571.46	1558.11	1411.51	739.23	451.7	463	Menaquinone-cytochrome C reductase iron-sulfur subunit
fig_6666666_87686_peg_1529	0.463115	-1.11056	3.52568e-10	4.62787e-09	1495.93	1524.48	1318.1	911.68	671.3	789.96	Menaquinone-cytochrome c reductase2C cytochrome B subunit
fig_6666666_87686_peg_155	0.371849	-1.42721	0.0107187	0.0233945	823.88	1156.62	1653.45	480.9	559.98	584.5	Aldehyde dehydrogenase (EC 1.2.1.3)
fig_6666666_87686_peg_1554	0.392125	-1.35062	2.329e-09	2.69225e-08	137.79	117.39	143.07	78.91	51.28	61.39	hypothetical protein
fig_6666666_87686_peg_1555	0.481569	-1.05419	2.26693e-08	2.15858e-07	279.58	241.14	261.84	153.91	148.9	150.47	PBS lyase HEAT-like repeat domain protein
fig_6666666_87686_peg_1556	0.49851	-1.00431	1.4147e-08	1.42946e-07	597.61	522.9	523.04	384.27	296.11	288.15	PBS lyase HEAT-like repeat domain protein
fig_6666666_87686_peg_1576	0.254429	-1.97467	3.64356e-28	2.6243e-26	848.09	705.11	552.98	235.34	193.2	196.94	Branched-chain amino acid transport system carrier protein
fig_6666666_87686_peg_158	2.40312	1.26491	0.00320786	0.00825173	95.63	93.1	58.25	326.37	194.46	174.16	Bacterial luciferase family protein YtmO2C in cluster with L-cystine ABC transporter
fig_6666666_87686_peg_1581	0.371182	-1.4298	9.61347e-05	0.000413541	1185.12	1176.33	1599.92	738.59	433.68	632.25	Cold shock protein CspA
fig_6666666_87686_peg_1582	4.31367	2.10892	7.32316e-14	1.54667e-12	148.41	124.54	91.21	751.02	529.24	551.47	Diaminopimelate decarboxylase (EC 4.1.1.20)
fig_6666666_87686_peg_1583	4.38193	2.13157	5.74228e-09	6.1801e-08	154.64	125.67	95.16	832.3	532.19	556.28	Diaminopimelate epimerase alternative form predicted for S.aureus (EC 5.1.1.7)
fig_6666666_87686_peg_1584	5.12335	2.35709	9.00449e-10	1.12416e-08	167.15	142.8	107.28	1091.39	708.77	699.59	N-acetyl-L2CL-diaminopimelate deacetylase (EC 3.5.1.47)
fig_6666666_87686_peg_1585	7.12301	2.83249	1.13915e-14	2.64453e-13	269.3	231.81	160.47	2339.59	1549.25	1624.58	22C32C42C5-tetrahydropyridine-22C6-dicarboxylate N-acetyltransferase (EC 2.3.1.89)
fig_6666666_87686_peg_1586	7.31643	2.87114	1.11733e-15	2.98914e-14	260.94	221.56	159.52	2326.05	1575.3	1598.59	4-hydroxy-tetrahydrodipicolinate reductase (EC 1.17.1.8)
fig_6666666_87686_peg_1587	8.18436	3.03287	1.39587e-15	3.69905e-14	185.73	164.77	107.9	1855.71	1210.01	1311.56	4-hydroxy-tetrahydrodipicolinate synthase (EC 4.3.3.7)
fig_6666666_87686_peg_1588	6.01739	2.58914	1.74678e-13	3.53e-12	230.57	180.73	129.61	1606.63	1081.83	1104.59	Aspartate-semialdehyde dehydrogenase (EC 1.2.1.11)
fig_6666666_87686_peg_1589	3.37313	1.75409	2.58478e-16	7.48521e-15	125.11	99.38	71.78	459.94	365.77	338.86	Aspartokinase (EC 2.7.2.4)
fig_6666666_87686_peg_1593	0.282971	-1.82127	2.10619e-24	1.13775e-22	1334.19	1255.11	992.99	470.82	347.35	367.97	Oligoendopeptidase F (EC 3.4.24.-)
fig_6666666_87686_peg_1610	2.00154	1.00111	8.54683e-08	7.23134e-07	55.2	44.01	34.23	117.79	105.25	89.33	NADH-dependent flavin oxidoreductase
fig_6666666_87686_peg_1611	0.346003	-1.53114	1.04673e-17	3.45915e-16	670.86	671.47	601.4	271.38	259.69	260.36	Sodium:alanine symporter family protein
fig_6666666_87686_peg_1614	0.450971	-1.14889	0.00192668	0.00530072	212.49	169.36	90.26	82.45	78.2	86.24	Acyl-phosphate:glycerol-3-phosphate O-acyltransferase PlsY
fig_6666666_87686_peg_1616	0.430458	-1.21606	9.33783e-12	1.53392e-10	1980.25	2156.05	2209.5	1107.01	1050.75	1070.55	Aconitate hydratase (EC 4.2.1.3)
fig_6666666_87686_peg_1619	0.390024	-1.35837	3.02798e-14	6.69732e-13	358.28	363.14	319.77	162.99	167.13	148.5	Arginine/ornithine antiporter ArcD
fig_6666666_87686_peg_1634	0.4079	-1.29371	2.66648e-13	5.09533e-12	1109.38	948.25	991.32	589.86	429.34	446.44	Cell division trigger factor (EC 5.2.1.8)
fig_6666666_87686_peg_1638	0.397391	-1.33137	1.47326e-06	1.02182e-05	397.54	352.87	213.19	161.82	149.28	136.18	unknown
fig_6666666_87686_peg_1649	2.16065	1.11147	1.68962e-05	8.87132e-05	152.35	212.69	228.76	419.05	539.85	581.77	Cupin domain-containing protein
fig_6666666_87686_peg_1668	0.466677	-1.0995	5.55389e-10	7.09131e-09	1435.17	1545.34	1384.64	888.85	720.94	789.31	Succinate dehydrogenase flavoprotein subunit (EC 1.3.99.1)
fig_6666666_87686_peg_1669	0.438925	-1.18796	2.534e-11	3.84756e-10	871.17	872.57	750.68	497.77	368.72	428.59	Succinate dehydrogenase cytochrome b558 subunit
fig_6666666_87686_peg_1670	2.28051	1.18936	2.0436e-05	0.000106109	164.49	145.41	121.97	491.81	327.34	334.36	Excinuclease ABC subunit C
fig_6666666_87686_peg_1682	0.309364	-1.69263	1.42428e-20	5.97135e-19	814.42	654.1	702.61	291.8	242.49	266.54	LSU ribosomal protein L20p
fig_6666666_87686_peg_1683	0.356562	-1.48777	1.97605e-13	3.90897e-12	257.21	191.16	207.29	92.25	92.86	97.66	LSU ribosomal protein L35p
fig_6666666_87686_peg_1684	0.403188	-1.31048	2.65197e-13	5.09533e-12	648.26	562.2	574.07	290.2	282.06	280.94	Translation initiation factor 3
fig_6666666_87686_peg_1685	0.470739	-1.087	2.66084e-05	0.000134915	356.78	349.31	441.94	225.64	212.39	204.19	Threonyl-tRNA synthetase (EC 6.1.1.3)
fig_6666666_87686_peg_169	0.0944286	-3.40463	7.51388e-58	2.11065e-55	1063.56	1153.99	1149.69	124.24	142.24	110.99	Sodium/glycine symporter GlyP
fig_6666666_87686_peg_1696	0.271285	-1.88212	1.99018e-25	1.1409e-23	1048.53	1006.27	1009.72	374.6	302.21	305.63	Citrate synthase (si) (EC 2.3.3.1)
fig_6666666_87686_peg_1697	0.357171	-1.48531	0.00515184	0.012454	163.13	246.09	321.13	100.56	113.14	100.41	Putative symporter YjcG
fig_6666666_87686_peg_1701	0.436902	-1.19462	0.00945716	0.0210001	529.54	661.06	925.88	373.95	357.58	379.97	6-phosphofructokinase (EC 2.7.1.11)
fig_6666666_87686_peg_1713	0.300886	-1.73271	6.17824e-22	2.94147e-20	580.9	538.81	503.98	224.72	171	179.68	Alanine dehydrogenase (EC 1.4.1.1)
fig_6666666_87686_peg_1714	3.22274	1.68829	6.51425e-09	6.95762e-08	6965.81	6904.74	6411.57	19787	28347.2	29360.3	Universal stress protein family
fig_6666666_87686_peg_1717	0.337952	-1.56511	0.00366616	0.00927769	4157.74	4901.7	7465.19	2127.6	2080.07	2544.06	Thiol peroxidase2C Tpx-type (EC 1.11.1.15)
fig_6666666_87686_peg_1718	0.404817	-1.30466	1.41631e-12	2.46513e-11	213.87	191.03	188.19	99.48	102.68	83	BH3197 unknown conserved protein
fig_6666666_87686_peg_1719	0.489458	-1.03074	7.24483e-09	7.65065e-08	273.3	240.13	229.51	149.8	146.42	132.4	Protease IV (EC 3.4.21.-)
fig_6666666_87686_peg_1730	2.09886	1.06961	4.08567e-06	2.55605e-05	61.31	56.36	58.35	143.47	168.98	142.3	hypothetical protein
fig_6666666_87686_peg_1732	2.41918	1.27452	1.47972e-12	2.55003e-11	287.61	298.19	212.67	773.08	767.65	746.21	hypothetical protein
fig_6666666_87686_peg_1744	0.465303	-1.10376	3.27618e-10	4.32056e-09	413.72	384.12	288.67	207.28	188.72	194.64	Carbon starvation protein A
fig_6666666_87686_peg_1773	0.448371	-1.15723	0.000292464	0.00107955	269.89	290.29	372.94	181.28	162.69	156.31	Chorismate mutase I (EC 5.4.99.5)
fig_6666666_87686_peg_178	0.417889	-1.25881	2.41564e-12	4.11244e-11	807.82	755.68	769.9	424.19	375.64	363.4	unknown
fig_6666666_87686_peg_1782	0.422914	-1.24156	8.52514e-11	1.19736e-09	237.92	243.67	240.96	141.55	105.13	121.08	hypothetical protein
fig_6666666_87686_peg_1785	0.3995	-1.32373	2.16218e-13	4.24724e-12	351.87	345.07	329.36	189.91	150.07	145.57	aminoglycoside phosphotransferase family protein
fig_6666666_87686_peg_1792	0.343799	-1.54036	7.80061e-18	2.60856e-16	376.09	367.79	358.64	150.54	154.2	141.89	Leucyl-tRNA synthetase (EC 6.1.1.4)
fig_6666666_87686_peg_1799	0.377276	-1.40631	9.01737e-15	2.12855e-13	437.75	401.53	385.11	198.34	175.5	174.39	carbonic anhydrase2C family 3
fig_6666666_87686_peg_1804	0.409066	-1.28959	4.72101e-13	8.78233e-12	458.12	422.43	433.32	226.07	215.41	193.31	Aldehyde dehydrogenase (EC 1.2.1.3)
fig_6666666_87686_peg_181	0.464773	-1.1054	1.86146e-06	1.28473e-05	108.29	123.56	77.95	52.26	68.07	54.46	hypothetical protein
fig_6666666_87686_peg_1819	0.378826	-1.40039	4.18625e-15	1.02254e-13	1661.24	1576.31	1594.07	825.9	644.24	701.12	hypothetical protein
fig_6666666_87686_peg_188	0.448687	-1.15622	1.44946e-10	1.98611e-09	224.88	199.05	173.49	104.15	111.69	99.9	N-acetyltransferase family protein
fig_6666666_87686_peg_1894	3.83509	1.93926	1.1973e-05	6.53053e-05	35.34	37.82	27.58	213.32	133.49	117.31	Transcriptional regulator2C HxlR family
fig_6666666_87686_peg_1895	10.1125	3.33807	3.00583e-06	1.95208e-05	62.06	48.62	38.15	875.69	408.36	476.18	Glyoxalase family protein
fig_6666666_87686_peg_190	0.292202	-1.77496	0.000372783	0.00133906	1519.45	1736.33	2516.33	612.43	657.98	763.95	Ferritin-like protein 2
fig_6666666_87686_peg_191	2.39166	1.25801	0.00247719	0.00661448	132.23	109.62	55.83	376.55	238.85	210.91	transcriptional regulator2C LysR family
fig_6666666_87686_peg_192	2.19948	1.13716	2.18164e-05	0.000112858	68.26	53.81	35.34	164.82	133.89	105.63	ABC-type polar amino acid transport system2C ATPase component
fig_6666666_87686_peg_1926	0.479517	-1.06035	2.66017e-09	3.03756e-08	758.78	722.98	623.25	460.82	346.09	390.79	Histidine triad (HIT) nucleotide-binding protein2C similarity with At5g48545 and yeast YDL125C (HNT1)
fig_6666666_87686_peg_1927	0.231883	-2.10853	1.97862e-08	1.91653e-07	1705.85	1666.77	2250.9	586.4	471.06	516.18	hypothetical protein
fig_6666666_87686_peg_193	2.00368	1.00266	0.000823104	0.00259786	51.96	45.41	28.26	125.14	94.14	75.59	Amino acid ABC transporter2C permease protein
fig_6666666_87686_peg_1932	0.142879	-2.80713	3.62567e-44	7.27464e-42	1635.42	1450.38	1663.45	277.31	264.44	271.82	Hypothetical protein SAV1845
fig_6666666_87686_peg_194	2.86783	1.51996	0.000116068	0.000479463	97.52	82.21	62.68	368.37	243.97	201.77	Nitrilotriacetate monooxygenase component A (EC 1.14.13.-)
fig_6666666_87686_peg_1943	0.492445	-1.02197	8.89396e-09	9.21887e-08	741.58	742.52	776.22	415.15	448.85	449.66	Polyphosphate kinase (EC 2.7.4.1)
fig_6666666_87686_peg_1945	0.448378	-1.15721	7.67871e-11	1.08937e-09	666.96	665.67	653.06	375.07	343.43	332.99	Fumarate hydratase class II (EC 4.2.1.2)
fig_6666666_87686_peg_195	4.46167	2.15758	0.0010136	0.00310004	64.59	56.66	51.09	467.38	237.7	207.71	FMN reductase (EC 1.5.1.29)
fig_6666666_87686_peg_1957	2.74366	1.4561	0.000543926	0.00184528	353.15	436.51	543.97	992.25	1528.76	1841.41	Esterase (EC 3.1.1.-)
fig_6666666_87686_peg_196	2.04583	1.03268	7.50661e-09	7.8974e-08	193.83	156.89	148.27	445.31	370.24	382.06	Cystathionine beta-lyase (EC 4.4.1.8)
fig_6666666_87686_peg_1963	0.43232	-1.20983	1.10126e-10	1.5314e-09	208.28	172.3	172.23	90.35	100.6	93.26	hypothetical protein
fig_6666666_87686_peg_1966	0.462146	-1.11358	1.16859e-09	1.42721e-08	296.7	279.97	264.36	164.52	151.96	146.08	Thiol peroxidase2C Bcp-type (EC 1.11.1.15)
fig_6666666_87686_peg_198	2.27007	1.18273	3.87345e-11	5.75689e-10	488.47	423.74	319.21	1252.46	1017.32	1005.82	hypothetical protein
fig_6666666_87686_peg_1985	2.96817	1.56957	5.45485e-19	2.01614e-17	2284.84	2755.63	2681.45	8826.33	9694.54	9562.04	hypothetical protein
fig_6666666_87686_peg_199	2.53379	1.3413	9.92644e-14	2.05025e-12	274.57	244.69	158.53	656.41	664.87	677.33	hypothetical protein
fig_6666666_87686_peg_200	2.17885	1.12357	8.28842e-10	1.04404e-08	125.82	107.38	74.82	258.06	280.35	246.09	short-chain dehydrogenase/oxidoreductase
fig_6666666_87686_peg_2001	2.10311	1.07252	3.63267e-09	4.08167e-08	143.03	112.52	80.25	283.25	281.5	256.81	Phage-encoded chromosome degrading nuclease YokF
fig_6666666_87686_peg_2029	2.55362	1.35254	0.00159732	0.00454138	254.14	350.8	451.36	732.25	1139.17	1376.15	hypothetical protein
fig_6666666_87686_peg_203	0.0264398	-5.24115	3.4068e-75	1.19621e-72	3635.03	4472.81	3440.29	129.3	121.15	110.55	Ornithine carbamoyltransferase (EC 2.1.3.3)
fig_6666666_87686_peg_2030	2.82231	1.49688	0.000293241	0.00108099	9.92	13.85	17.53	32.84	59.21	54.58	hypothetical protein
fig_6666666_87686_peg_2035	2.11533	1.08088	0.00874365	0.0196173	6.38	6.93	4.45	13.34	14.5	17.16	hypothetical protein
fig_6666666_87686_peg_2052	0.114423	-3.12755	9.01462e-62	2.81356e-59	2789.34	2864.78	2699.74	384	365.07	377.51	Proline/sodium symporter PutP (TC 2.A.21.2.1)
fig_6666666_87686_peg_2059	0.428456	-1.22278	0.00303507	0.00786486	358.65	422.73	566.87	201.17	284.84	234.37	hypothetical protein
fig_6666666_87686_peg_206	4.06401	2.0229	4.37601e-29	3.4145e-27	550.76	537.71	449.88	2580.65	2243.62	2517.02	2-keto-3-deoxy-D-arabino-heptulosonate-7-phosphate synthase I beta (EC 2.5.1.54)
fig_6666666_87686_peg_2062	0.463144	-1.11047	4.3129e-10	5.60877e-09	338.57	323.13	310.04	182.92	176.9	170.49	Nicotinate phosphoribosyltransferase (EC 2.4.2.11)
fig_6666666_87686_peg_2068	0.225614	-2.14807	2.83928e-12	4.77577e-11	766.58	818.02	968.66	243	240.33	215.37	hypothetical protein
fig_6666666_87686_peg_2069	0.29024	-1.78468	9.54837e-11	1.3344e-09	908.15	965.91	1129.84	357.04	361.02	321.6	6-phosphogluconolactonase (EC 3.1.1.31)
fig_6666666_87686_peg_207	4.87667	2.2859	4.05473e-35	4.74572e-33	411.47	378.78	315.61	2121.59	2030.09	2279.52	Chorismate mutase I (EC 5.4.99.5)
fig_6666666_87686_peg_2089	0.325215	-1.62053	1.50068e-19	5.85473e-18	3675.61	3847.7	3831.26	1262.32	1616.86	1485.67	Aldehyde dehydrogenase (EC 1.2.1.3)
fig_6666666_87686_peg_2090	0.32255	-1.6324	7.19632e-16	2.00143e-14	2274.17	2486.56	2568.31	819.19	1029.66	995.83	hypothetical protein
fig_6666666_87686_peg_2096	0.371744	-1.42762	2.10254e-15	5.22658e-14	322.58	283.08	271.83	140.64	136.72	108.11	Ferrichrome-binding periplasmic protein precursor (TC 3.A.1.14.3)
fig_6666666_87686_peg_2097	0.310884	-1.68555	5.40091e-20	2.16731e-18	536.24	473.38	544.17	210.04	201.16	168.4	hypothetical protein
fig_6666666_87686_peg_2123	0.343282	-1.54253	1.72205e-17	5.49688e-16	261.8	231.54	204.38	101.4	89.68	90.52	Ribosomal large subunit pseudouridine synthase D (EC 4.2.1.70)
fig_6666666_87686_peg_215	2.72724	1.44744	4.04697e-09	4.51109e-08	29.75	33.9	19.68	101.45	81.88	90.32	Quaternary ammonium compound-resistance protein SugE
fig_6666666_87686_peg_216	2.81262	1.49191	4.28852e-13	8.03097e-12	58.1	44.8	33.36	150.53	146.47	155.78	Quaternary ammonium compound-resistance protein SugE
fig_6666666_87686_peg_2162	4.56716	2.1913	2.17686e-08	2.07986e-07	1001.34	1482.74	1637.54	5532.03	7869.59	9062.33	Glycerol dehydrogenase (EC 1.1.1.6)
fig_6666666_87686_peg_2163	2.16562	1.11478	0.00352454	0.00895157	111.76	129.21	147.45	237.79	358.17	436.31	hypothetical protein
fig_6666666_87686_peg_217	3.51757	1.81458	5.31713e-06	3.22588e-05	10.15	10.94	5.69	32.8	44.69	36.91	hypothetical protein
fig_6666666_87686_peg_2171	0.276671	-1.85376	0.00813447	0.0183827	3632.08	5011.28	8072.17	1471.86	1848.1	2251.9	Glutathione-dependent formaldehyde dehydrogenase
fig_6666666_87686_peg_218	2.94776	1.55962	9.42586e-17	2.81673e-15	86.52	77.31	51.25	238.32	247.36	256.32	LysR family transcriptional regulator YeiE
fig_6666666_87686_peg_219	3.49542	1.80547	1.63809e-07	1.34151e-06	58.67	60.05	53.43	193.96	219.95	292.25	Putative membrane protein YeiH
fig_6666666_87686_peg_2191	0.411097	-1.28245	0.00372721	0.0094075	434.63	488.27	706.54	261.89	288.42	263.95	putative protein
fig_6666666_87686_peg_2192	0.328479	-1.60613	0.00966417	0.0214259	14.75	25.77	31.64	6.3	11.63	11.92	hypothetical protein
fig_6666666_87686_peg_2226	3.18868	1.67296	0.000291881	0.00107955	190.91	165.46	121.54	837.49	467.58	475.53	L-cystine uptake protein TcyP
fig_6666666_87686_peg_2228	26.8472	4.7467	5.36575e-33	5.19738e-31	76.48	69.86	34.95	1866.81	1667.83	2313.57	hypothetical protein
fig_6666666_87686_peg_2247	0.367095	-1.44578	1.53525e-15	3.99308e-14	197.17	197.51	208.31	88.92	97.18	76.47	Na+/H+ antiporter
fig_6666666_87686_peg_2274	2.34881	1.23193	3.27338e-08	2.98234e-07	122.67	96.93	82.34	334.63	273.95	223.86	CDS_ID OB3077
fig_6666666_87686_peg_2275	2.35589	1.23627	3.27155e-10	4.32056e-09	238.38	289.53	365.17	745.65	891.74	876.05	Salicylate hydroxylase (EC 1.14.13.1)
fig_6666666_87686_peg_2286	0.334752	-1.57884	4.01715e-18	1.39311e-16	2865.58	2961.76	3154.74	1097.26	1248.06	1223.34	Fructose-bisphosphate aldolase class I (EC 4.1.2.13)
fig_6666666_87686_peg_2287	0.163534	-2.61234	4.58233e-36	5.59641e-34	335.69	353.76	299.82	89.97	47.29	59.35	Cold shock protein CspA
fig_6666666_87686_peg_2288	0.156812	-2.67289	1.39068e-39	2.29789e-37	714.39	857.12	718.98	144.18	153.65	127.38	Gamma-glutamyl phosphate reductase (EC 1.2.1.41)
fig_6666666_87686_peg_2289	0.163952	-2.60866	4.33706e-44	8.12186e-42	490.48	516.76	434.03	96.85	96.2	86.23	Glutamate 5-kinase (EC 2.7.2.11)
fig_6666666_87686_peg_2291	0.477354	-1.06687	2.57838e-09	2.96831e-08	1431.06	1390.03	1276.65	878.13	738	746.69	4Fe-4S ferredoxin2C iron-sulfur binding
fig_6666666_87686_peg_230	0.262768	-1.92814	3.09032e-26	1.80848e-24	369.25	382.16	310.99	117.94	116.5	94.75	Major facilitator:Oxalate:Formate Antiporter
fig_6666666_87686_peg_2303	0.352982	-1.50234	4.26834e-15	1.02745e-13	452.34	402.14	473.57	212.51	195.18	159.84	Heat shock protein 60 family co-chaperone GroES
fig_6666666_87686_peg_2306	0.461859	-1.11448	9.93131e-05	0.00042656	412.26	389.6	519.51	261.02	237	228.14	Oligoendopeptidase F (EC 3.4.24.-)
fig_6666666_87686_peg_2307	2.06966	1.0494	0.00119224	0.00355521	354.25	257.11	154.86	780.99	561.66	494.7	Multimodular transpeptidase-transglycosylase (EC 2.4.1.129)
fig_6666666_87686_peg_231	0.440142	-1.18396	2.31391e-11	3.55178e-10	789.94	831.32	719.51	404.93	411.6	394.97	Putative formate dehydrogenase oxidoreductase protein
fig_6666666_87686_peg_2319	0.383761	-1.38172	2.68187e-14	6.0267e-13	442.34	395.94	370.63	219.45	165.96	165.57	S-ribosylhomocysteine lyase (EC 4.4.1.21)
fig_6666666_87686_peg_2326	0.319643	-1.64547	4.88327e-18	1.67282e-16	726.75	692.91	578.25	297.17	202.14	277.77	hypothetical protein
fig_6666666_87686_peg_2332	0.364	-1.45799	2.94446e-16	8.43977e-15	453.83	376.29	404.76	184.58	174.57	170.05	DEAD-box ATP-dependent RNA helicase CshA (EC 3.6.4.13)
fig_6666666_87686_peg_2342	0.174814	-2.51611	3.32641e-08	3.00446e-07	1090.22	648.04	536.47	206.84	145.02	111.39	Cell wall-binding protein
fig_6666666_87686_peg_2344	0.380012	-1.39588	5.96522e-14	1.2705e-12	274.73	249.27	260.31	128.33	108.91	117.98	unknown
fig_6666666_87686_peg_2348	0.454543	-1.13751	1.37452e-10	1.90198e-09	1174.89	1081.45	931.61	603.52	535.7	579.36	ATP synthase epsilon chain (EC 3.6.3.14)
fig_6666666_87686_peg_2351	0.449561	-1.15341	3.55388e-11	5.33842e-10	1954.23	1618.99	1358.05	957.09	788.93	842.82	ATP synthase alpha chain (EC 3.6.3.14)
fig_6666666_87686_peg_2352	0.437321	-1.19323	2.66811e-07	2.12315e-06	1208.32	923.5	685.51	537.39	433.56	470.49	ATP synthase delta chain (EC 3.6.3.14)
fig_6666666_87686_peg_2353	0.412063	-1.27906	7.53889e-07	5.5582e-06	1485.79	1146.34	819.08	664.64	473.08	526.45	ATP synthase F0 sector subunit b
fig_6666666_87686_peg_2355	0.311692	-1.68181	3.00908e-06	1.95208e-05	937.5	809.94	462.35	357.16	216.95	228.1	ATP synthase F0 sector subunit a
fig_6666666_87686_peg_2358	0.434043	-1.20409	1.00984e-11	1.62094e-10	1110.77	1100.76	974.93	596.42	522.38	510.33	Serine hydroxymethyltransferase (EC 2.1.2.1)
fig_6666666_87686_peg_2369	0.38927	-1.36116	1.692e-14	3.86409e-13	1535.54	1354.85	1372.13	788.67	575.81	595.79	Fructose-bisphosphate aldolase class II (EC 4.1.2.13)
fig_6666666_87686_peg_2374	0.217357	-2.20186	1.13327e-06	8.0591e-06	1954.96	2054.48	2879.24	624.42	575.71	588.36	Glycine betaine transporter OpuD
fig_6666666_87686_peg_2380	0.392741	-1.34835	0.00271128	0.00714445	627.31	755.44	1050.36	373.2	408.76	366.03	Manganese transport protein MntH
fig_6666666_87686_peg_2381	0.278739	-1.84301	0.00568142	0.0135595	1834.26	2413.88	3875.8	836.78	964.57	937.91	Arginase/agmatinase/formimionoglutamate hydrolase2C arginase family
fig_6666666_87686_peg_2382	3.9295	1.97435	2.00718e-08	1.93751e-07	64.33	50.64	40.89	314.9	207.53	204.51	Arsenical resistance operon repressor
fig_6666666_87686_peg_2383	3.07946	1.62268	5.2896e-19	1.98113e-17	114.14	98.55	69.04	383.84	306.59	320.06	Arsenic efflux pump protein
fig_6666666_87686_peg_2384	2.42691	1.27912	1.07377e-11	1.71377e-10	89.7	86.85	67.82	265.39	208.42	228.65	Arsenate reductase (EC 1.20.4.1)
fig_6666666_87686_peg_2397	0.497157	-1.00823	0.00114127	0.00342503	49.73	37.5	23.58	22.98	24.42	17.81	hypothetical protein
fig_6666666_87686_peg_2398	0.45023	-1.15127	5.47644e-10	7.02435e-09	125.87	114.93	93.38	64.27	57.87	55.02	branched-chain amino acid transporter
fig_6666666_87686_peg_2407	4.14022	2.04971	1.60988e-13	3.27692e-12	124.43	113.68	94.56	590.37	431.91	589.53	Teichoic acid export ATP-binding protein TagH (EC 3.6.3.40)
fig_6666666_87686_peg_2408	3.71615	1.89381	2.49428e-12	4.22074e-11	129.18	113.81	98.7	511.38	408.18	564.37	hypothetical protein
fig_6666666_87686_peg_2409	3.40823	1.76902	3.72548e-11	5.56641e-10	148.66	147.88	123.16	570.59	462.1	641.88	hypothetical protein
fig_6666666_87686_peg_2421	2.08841	1.06241	0.00105735	0.0032109	5527.77	6643.63	7910.85	12667.8	17928.2	20547.8	hypothetical protein
fig_6666666_87686_peg_2423	0.321042	-1.63916	8.16522e-20	3.23044e-18	441.19	418.4	360.44	154.68	166.13	140.66	PQQ-dependent oxidoreductase2C gdhB family
fig_6666666_87686_peg_2424	0.311095	-1.68457	9.87348e-21	4.26686e-19	325.13	290.63	248.31	102.06	115.14	98.65	Amidohydrolase AmhX
fig_6666666_87686_peg_2425	0.237514	-2.07391	8.34501e-19	3.00527e-17	544.06	518.46	342.24	130.88	139.14	119.55	transporter2C putative
fig_6666666_87686_peg_2426	0.1923	-2.37857	1.57411e-38	2.37158e-36	813.38	796.74	603.88	169.88	169.47	159.96	O-succinylbenzoate synthase (EC 4.2.1.113)
fig_6666666_87686_peg_2429	0.474162	-1.07655	1.74547e-09	2.08639e-08	346.02	310.61	329.06	181.15	191.85	179.73	Oxidoreductase2C aldo/keto reductase family
fig_6666666_87686_peg_244	2.08591	1.06067	0.0130347	0.0276204	270.97	380.16	454.05	619.15	932.44	1202.74	membrane protein
fig_6666666_87686_peg_2451	2.6634	1.41327	4.16176e-09	4.60251e-08	205.3	203.89	251.94	596.06	697.1	799.65	Beta-glucoside bgl operon antiterminator2C BglG family
fig_6666666_87686_peg_2452	2.75791	1.46357	5.33274e-05	0.000246376	622.17	831.34	1117.52	2111.32	2960.87	3417.99	amino acid amidohydrolase
fig_6666666_87686_peg_2453	6.83375	2.77268	4.98959e-18	1.68864e-16	1000.16	1278.91	354.53	5674.29	7267.64	7872.01	Glycolate dehydrogenase (EC 1.1.99.14)
fig_6666666_87686_peg_2454	0.263401	-1.92467	5.09341e-22	2.46679e-20	395.49	343.85	406.09	136.38	126.25	101.15	Transcriptional regulator2C HxlR family
fig_6666666_87686_peg_2471	2.68796	1.42651	1.69773e-15	4.37515e-14	436.4	378.73	282.44	1283.85	1046	1109.98	Carbon starvation protein A
fig_6666666_87686_peg_2472	4.25637	2.08962	1.33472e-30	1.10271e-28	1166.42	1076.24	768.77	4962.89	4893.53	5110.07	Branched-chain amino acid aminotransferase (EC 2.6.1.42)
fig_6666666_87686_peg_2474	0.188249	-2.40928	2.13996e-37	2.86245e-35	510.58	566.72	407.65	108.26	117.55	102.45	Arginine utilization protein RocB
fig_6666666_87686_peg_2475	0.181666	-2.46064	3.98855e-21	1.77839e-19	845.14	1070.21	974.31	188.78	223.53	209.86	Sodium/glycine symporter GlyP
fig_6666666_87686_peg_2504	2.188	1.12961	0.000644818	0.00211353	121.11	144.69	191.89	297.55	434.75	472.77	hypothetical protein
fig_6666666_87686_peg_2508	2.05888	1.04186	3.34278e-08	3.00957e-07	112.97	104.87	84.18	267.88	245.64	226.44	PTS system2C glucitol/sorbitol-specific IIA component
fig_6666666_87686_peg_2509	2.00954	1.00687	3.01017e-08	2.79062e-07	109.38	88.7	75.48	229.71	216.9	197.59	PTS system2C glucitol/sorbitol-specific IIB component and second of two IIC components (EC 2.7.1.69)
fig_6666666_87686_peg_2510	2.07978	1.05643	1.76725e-08	1.73316e-07	107.74	87.08	62.82	218.47	210.17	199.4	PTS system2C glucitol/sorbitol-specific IIC component
fig_6666666_87686_peg_2512	2.11555	1.08103	3.4458e-09	3.88725e-08	69.26	47.32	42.49	140.08	129.05	122.52	Sorbitol operon transcription regulator
fig_6666666_87686_peg_2514	0.29578	-1.7574	0.000588707	0.00196399	1890.07	2017.78	3103.98	768.11	866.49	852.44	Glutamine synthetase type I (EC 6.3.1.2)
fig_6666666_87686_peg_2534	2.0584	1.04152	1.33088e-08	1.3545e-07	85.66	71.55	50.22	188.67	157.8	151.12	RNA polymerase sigma-54 factor RpoN
fig_6666666_87686_peg_2544	0.340606	-1.55383	3.01894e-18	1.06002e-16	527.67	457.87	395.35	160.94	218.14	173.59	Aminopeptidase YpdF
fig_6666666_87686_peg_2545	0.481155	-1.05543	8.25409e-09	8.65139e-08	289.8	226.29	193.82	107.11	157.73	139.54	hypothetical protein
fig_6666666_87686_peg_2546	0.359198	-1.47715	5.9489e-17	1.81635e-15	479.02	394.84	326.4	154.61	196.5	153.09	Oligopeptide transport ATP-binding protein OppF (TC 3.A.1.5.1)
fig_6666666_87686_peg_2547	0.358647	-1.47936	9.36808e-17	2.81673e-15	415.5	363.06	276.33	131.31	171.25	140.45	Oligopeptide transport system permease protein OppC (TC 3.A.1.5.1)
fig_6666666_87686_peg_2548	0.312458	-1.67826	1.49223e-20	6.16422e-19	327.48	287.7	228.21	90.41	124.52	94.59	Oligopeptide transport system permease protein OppB (TC 3.A.1.5.1)
fig_6666666_87686_peg_2549	0.395659	-1.33767	2.79618e-14	6.23371e-13	411.18	340.6	264.18	140.73	187.77	141.25	Oligopeptide ABC transporter2C periplasmic oligopeptide-binding protein OppA (TC 3.A.1.5.1)
fig_6666666_87686_peg_2567	2.04322	1.03084	3.28068e-08	2.98234e-07	65.53	56.33	35.21	139.84	122.46	111.48	TRAP-type C4-dicarboxylate transport system2C periplasmic component
fig_6666666_87686_peg_259	0.255891	-1.9664	1.04369e-27	6.663e-26	1633.7	1689.33	1492.31	429.59	524.69	493.09	Respiratory nitrate reductase alpha chain (EC 1.7.99.4)
fig_6666666_87686_peg_2594	0.446788	-1.16234	5.65735e-06	3.38117e-05	400.06	422.44	504.77	229.88	254.46	223.37	Mannose-6-phosphate isomerase (EC 5.3.1.8)
fig_6666666_87686_peg_2596	0.483786	-1.04756	0.000757128	0.00242782	236.33	278.81	334.61	165.43	183.48	142.45	PTS system2C mannose-specific IIB component (EC 2.7.1.69)
fig_6666666_87686_peg_26	2.62975	1.39493	3.13724e-05	0.000154897	638.73	790.33	959.81	1881.15	2696.56	3003.98	hypothetical protein
fig_6666666_87686_peg_260	0.221854	-2.17232	7.15467e-33	6.69916e-31	1891.9	2141.66	1761.12	431.46	571.21	512.33	Respiratory nitrate reductase beta chain (EC 1.7.99.4)
fig_6666666_87686_peg_261	0.226267	-2.1439	6.02498e-32	5.45941e-30	1906.87	2056.02	1702.67	419.64	573.8	526.24	Respiratory nitrate reductase delta chain (EC 1.7.99.4)
fig_6666666_87686_peg_262	0.209118	-2.25761	6.11586e-35	6.87178e-33	1466.95	1646.8	1360.51	297.48	409.45	398.62	Respiratory nitrate reductase gamma chain (EC 1.7.99.4)
fig_6666666_87686_peg_263	0.232943	-2.10195	1.22357e-30	1.04151e-28	1563.58	1707.72	1369.9	380	471.22	435.24	hypothetical protein
fig_6666666_87686_peg_2665	0.447769	-1.15917	0.0104193	0.0228297	908.21	1219.31	1610.79	636.14	727.51	699.92	hypothetical protein
fig_6666666_87686_peg_2666	0.238719	-2.06661	1.73639e-29	1.39358e-27	502.93	481.41	467.27	130.85	138.35	140.14	Lipoate-protein ligase A
fig_6666666_87686_peg_2667	0.250466	-1.99731	5.94353e-28	4.07204e-26	536.86	494.56	500.69	158.67	155.53	139.6	Phosphate acetyltransferase (EC 2.3.1.8)
fig_6666666_87686_peg_2680	3.12808	1.64528	3.98099e-13	7.50511e-12	5013.48	4487.87	1621.57	13300.8	12709.9	14202.7	hypothetical protein
fig_6666666_87686_peg_2692	0.497487	-1.00727	2.29244e-08	2.1755e-07	1098.83	1043.79	1135.4	678.23	613.59	676.13	SSU ribosomal protein S12p (S23e)
fig_6666666_87686_peg_2696	0.19767	-2.33883	1.40673e-36	1.79613e-34	1163.97	1027.41	952.73	238.06	255.19	246.79	LSU ribosomal protein L7/L12 (P1/P2)
fig_6666666_87686_peg_2697	0.182336	-2.45533	1.02995e-39	1.8082e-37	783.72	646.09	654.09	147	155.98	147.41	LSU ribosomal protein L10p (P0)
fig_6666666_87686_peg_2698	0.408081	-1.29307	2.52505e-13	4.89163e-12	1230.49	1020.12	990.01	588.69	477.43	493.26	LSU ribosomal protein L1p (L10Ae)
fig_6666666_87686_peg_2699	0.305318	-1.71162	2.01453e-20	8.20116e-19	591.82	497.76	549.1	246.07	169.54	184.52	LSU ribosomal protein L11p (L12e)
fig_6666666_87686_peg_27	5.51254	2.46272	7.82869e-06	4.50787e-05	44.23	46.41	40.64	179	305.43	368.73	hypothetical protein
fig_6666666_87686_peg_272	0.365803	-1.45086	6.08374e-16	1.70892e-14	749.82	669.88	705.52	317.97	308.89	294.99	LSU ribosomal protein L3p (L3e)
fig_6666666_87686_peg_2721	2.52766	1.3378	1.29908e-11	2.03862e-10	109.47	77.73	59.27	227.39	266.89	243.1	His repressor
fig_6666666_87686_peg_2723	2.19564	1.13464	1.08319e-08	1.11863e-07	42.2	32.52	24.89	78.53	94.57	83.06	ATP phosphoribosyltransferase (EC 2.4.2.17)
fig_6666666_87686_peg_2725	2.0333	1.02382	2.76617e-08	2.58145e-07	71.93	60.73	46.05	133.75	154.85	136.18	Histidinol-phosphate aminotransferase (EC 2.6.1.9)
fig_6666666_87686_peg_273	0.457515	-1.12811	2.87101e-10	3.84031e-09	663.27	628.65	652.93	366.92	359.09	331.64	LSU ribosomal protein L4p (L1e)
fig_6666666_87686_peg_2731	3.0265	1.59765	5.69157e-05	0.000262092	862.62	1101.96	1357.8	2839.8	4461.78	4992.51	hypothetical protein
fig_6666666_87686_peg_2732	3.29807	1.72162	1.88722e-10	2.5734e-09	179.74	179.33	180.52	570.59	741.54	816.73	Transcriptional regulator2C PadR family
fig_6666666_87686_peg_2733	2.40175	1.26409	1.30678e-11	2.0393e-10	174.5	158.2	145.34	390.72	459.02	502.87	hypothetical protein
fig_6666666_87686_peg_2734	2.55339	1.35241	4.80842e-13	8.88608e-12	51.21	59.21	51.65	167.93	150.56	172.88	Magnesium citrate secondary transporter
fig_6666666_87686_peg_274	0.427107	-1.22733	4.5088e-11	6.631e-10	396.99	336.13	364.67	188.6	183.28	192.12	LSU ribosomal protein L23p (L23Ae)
fig_6666666_87686_peg_275	0.415145	-1.26831	1.42169e-12	2.46513e-11	741.89	757.02	769.44	384.18	374.51	358.57	LSU ribosomal protein L2p (L8e)
fig_6666666_87686_peg_2754	0.441991	-1.17791	3.39412e-11	5.12584e-10	1191.51	1090.1	960.33	651.55	532.11	522.6	Cell division protein DivIC (FtsB)2C stabilizes FtsL against RasP cleavage
fig_6666666_87686_peg_276	0.405678	-1.30159	1.18366e-12	2.09114e-11	625.77	583.9	586.52	297.62	307.98	272.66	SSU ribosomal protein S19p (S15e)
fig_6666666_87686_peg_2766	0.371755	-1.42758	9.51323e-15	2.22689e-13	313.37	287.69	303.65	141.39	137.89	122.05	Nitrilotriacetate monooxygenase component B (EC 1.14.13.-)
fig_6666666_87686_peg_277	0.443271	-1.17374	8.50437e-11	1.19736e-09	565.92	529.21	522.74	307.27	291.31	258.8	LSU ribosomal protein L22p (L17e)
fig_6666666_87686_peg_2771	0.136924	-2.86856	7.12727e-52	1.82005e-49	1814.29	1387.8	1355.93	269.39	228.03	249.31	Veg protein
fig_6666666_87686_peg_2776	2.32879	1.21958	5.60414e-06	3.35651e-05	349.14	407.4	652.1	1238.79	1284.95	1500.67	Transition state regulatory protein AbrB
fig_6666666_87686_peg_2790	2.75785	1.46355	1.92002e-16	5.61805e-15	554.06	525.48	427.9	1804.34	1554.8	1514.51	Trehalose-6-phosphate hydrolase (EC 3.2.1.93)
fig_6666666_87686_peg_2791	2.38985	1.25692	1.15124e-12	2.04674e-11	404.16	412.25	327.7	1238.29	985.82	987.05	PTS system2C trehalose-specific IIB component (EC 2.7.1.69)
fig_6666666_87686_peg_28	2.49554	1.31935	0.000248572	0.000948694	638.02	889.95	1171.67	2006.93	2809.32	3255.8	hypothetical protein
fig_6666666_87686_peg_2810	0.418116	-1.25803	3.03176e-07	2.39219e-06	116.08	92	86.5	51.67	56.34	42.6	hypothetical protein
fig_6666666_87686_peg_2812	0.44825	-1.15762	1.74473e-05	9.14358e-05	1397.9	1437.25	1780.16	806.39	834.96	827.02	DUF1541 domain-containing protein
fig_6666666_87686_peg_2825	Inf	Inf	0.00819792	0.0185112	0	0	0	0	5.65	9.61	Inosine-5'-monophosphate dehydrogenase (EC 1.1.1.205)
fig_6666666_87686_peg_2826	2.62975	1.39493	3.13724e-05	0.000154897	638.73	790.33	959.81	1881.15	2696.56	3003.98	hypothetical protein
fig_6666666_87686_peg_2827	5.51254	2.46272	7.82869e-06	4.50787e-05	44.23	46.41	40.64	179	305.43	368.73	hypothetical protein
fig_6666666_87686_peg_2828	2.49554	1.31935	0.000248572	0.000948694	638.02	889.95	1171.67	2006.93	2809.32	3255.8	hypothetical protein
fig_6666666_87686_peg_2829	3.51379	1.81303	2.03957e-09	2.39713e-08	198.23	222	266.55	770.04	1002.88	1131.81	Glyoxalase family protein
fig_6666666_87686_peg_2834	0.469113	-1.09199	5.07383e-09	5.52097e-08	408.17	398.23	363.57	203.99	220.09	237.05	SSU ribosomal protein S18p
fig_6666666_87686_peg_29	3.51379	1.81303	2.03957e-09	2.39713e-08	198.23	222	266.55	770.04	1002.88	1131.81	Glyoxalase family protein
fig_6666666_87686_peg_290	0.498397	-1.00463	5.34552e-07	4.00415e-06	822.53	796.8	940.4	497.18	517.47	514.16	LSU ribosomal protein L15p (L27Ae)
fig_6666666_87686_peg_306	2.18767	1.1294	8.67781e-10	1.08821e-08	66.96	59.41	40.57	140.22	148.51	137.26	2-methylaconitate cis-trans isomerase
fig_6666666_87686_peg_308	2.49832	1.32096	1.77655e-13	3.56451e-12	131.66	125.62	98.54	354.51	348.47	338.75	Uncharacterized transporter2C similarity to citrate transporter
fig_6666666_87686_peg_31	0.469113	-1.09199	5.07383e-09	5.52097e-08	408.17	398.23	363.57	203.99	220.09	237.05	hypothetical protein
fig_6666666_87686_peg_32	0.36988	-1.43487	1.94259e-15	4.91597e-14	553.08	481.73	489.95	224.67	217.9	226.28	Single-stranded DNA-binding protein
fig_6666666_87686_peg_321	3.05598	1.61164	2.49824e-19	9.4832e-18	1042.27	964.1	653.65	3637.06	2911.31	2908.32	Respiratory nitrate reductase alpha chain (EC 1.7.99.4)
fig_6666666_87686_peg_322	2.62835	1.39416	5.04803e-15	1.20169e-13	898.29	858.92	608.77	2752.85	2237.73	2274.68	Respiratory nitrate reductase beta chain (EC 1.7.99.4)
fig_6666666_87686_peg_323	2.35025	1.23281	3.92631e-12	6.56488e-11	823.11	773.56	619.6	2238.2	1889.53	2012.71	Respiratory nitrate reductase delta chain (EC 1.7.99.4)
fig_6666666_87686_peg_328	2.02796	1.02003	1.46001e-08	1.46995e-07	407.04	365.41	258.6	921.65	751.93	785.12	hypothetical protein
fig_6666666_87686_peg_33	0.423381	-1.23997	9.6301e-12	1.57273e-10	560.71	450.46	454.71	245.11	274.41	224.33	SSU ribosomal protein S6p
fig_6666666_87686_peg_335	0.253646	-1.97911	4.45214e-28	3.12652e-26	1251.73	1032.41	1108.1	377.73	309.67	324.52	Oligopeptide ABC transporter2C periplasmic oligopeptide-binding protein OppA (TC 3.A.1.5.1)
fig_6666666_87686_peg_337	0.463293	-1.11	1.55696e-09	1.87704e-08	290.7	267.17	285.65	156.09	170.22	141.01	PhnB protein%3B putative DNA binding 3-demethylubiquinone-9 3-methyltransferase domain protein
fig_6666666_87686_peg_360	0.191332	-2.38585	0.00320049	0.00824032	717.67	739.48	1476.57	216.82	246.18	220.24	Trp repressor binding protein
fig_6666666_87686_peg_361	0.0231073	-5.43551	2.96456e-146	8.32745e-143	3153.55	3349.24	3080.48	88.43	93.02	81.62	Mn-dependent transcriptional regulator MntR
fig_6666666_87686_peg_362	0.0294502	-5.08558	1.29146e-133	1.20923e-130	3446.7	3671.35	3429.47	119.94	136.08	111.98	Manganese ABC transporter2C inner membrane permease protein SitD
fig_6666666_87686_peg_363	0.0352662	-4.82557	3.71686e-123	2.08813e-120	2716.64	2795.11	2494.86	109.87	117.73	106.23	Manganese ABC transporter2C inner membrane permease protein SitC
fig_6666666_87686_peg_364	0.0346297	-4.85185	1.06529e-123	7.48103e-121	2409.08	2334.82	2105.2	87.13	104.72	88.75	Manganese ABC transporter2C ATP-binding protein SitB
fig_6666666_87686_peg_365	0.0255785	-5.28892	1.70022e-141	2.38796e-138	3377.72	3360.29	3055.7	104.2	104.55	87.58	Zinc ABC transporter2C periplasmic-binding protein ZnuA
fig_6666666_87686_peg_375	0.221701	-2.17331	5.11331e-33	5.12975e-31	2185.55	2228.15	1876.38	555.41	578.35	510.69	TRAP transporter solute receptor2C unknown substrate 1
fig_6666666_87686_peg_376	0.27648	-1.85475	1.09804e-24	6.04782e-23	975.41	929.52	740.78	292.15	302.09	270.49	hypothetical protein
fig_6666666_87686_peg_377	0.306508	-1.706	1.24558e-21	5.73579e-20	1068.8	1055.53	884.14	335.12	395.99	351.11	TRAP-type uncharacterized transport system2C fused permease component
fig_6666666_87686_peg_378	0.357819	-1.4827	5.82389e-17	1.79773e-15	1114.13	979.19	861.45	470.89	403.72	368.07	UDP-glucose 4-epimerase (EC 5.1.3.2)
fig_6666666_87686_peg_380	0.459363	-1.12229	1.92929e-10	2.61806e-09	526.05	512.77	400.63	289.11	250.27	236.57	Pyrimidine-nucleoside phosphorylase (EC 2.4.2.2)
fig_6666666_87686_peg_390	2.76578	1.46769	1.49175e-15	3.91619e-14	119.2	89.49	67.16	332.95	275.57	280.13	Arginase (EC 3.5.3.1)
fig_6666666_87686_peg_404	2.92652	1.54918	2.70065e-08	2.53717e-07	237.32	202.29	195.02	900.75	594.68	681.74	ClpB protein
fig_6666666_87686_peg_409	0.368828	-1.43898	4.85948e-16	1.37882e-14	739.8	694.33	556.25	242.46	346.53	273.34	Xaa-Pro dipeptidase
fig_6666666_87686_peg_410	0.258972	-1.94913	5.04678e-27	3.08182e-25	574.86	572.79	469.4	148.85	195.39	149.15	Cystathionine gamma-synthase (EC 2.5.1.48)
fig_6666666_87686_peg_431	0.245155	-2.02824	2.76586e-28	2.04456e-26	940.44	934.72	845.02	259.14	314.13	225.75	hypothetical protein
fig_6666666_87686_peg_432	0.196343	-2.34855	7.50534e-28	4.90291e-26	237.66	267.76	239.43	72.25	57.99	48.98	DhaG protein
fig_6666666_87686_peg_433	0.254994	-1.97146	1.33608e-27	8.3401e-26	1004.19	1064.96	935.51	283.27	343.46	278.65	Threonine dehydrogenase and related Zn-dependent dehydrogenases
fig_6666666_87686_peg_451	0.400194	-1.32123	8.66431e-14	1.81627e-12	9075.13	8780.92	8330.71	4145.47	3974.67	4280.14	O-methyltransferase
fig_6666666_87686_peg_462	0.4749	-1.0743	1.65585e-09	1.98773e-08	979.48	888.57	719.15	514.68	443.1	507.6	hypothetical protein
fig_6666666_87686_peg_469	0.486847	-1.03846	0.00784542	0.0178155	159.51	199.1	258.47	117.59	129.81	115.02	hypothetical protein
fig_6666666_87686_peg_483	2.05723	1.0407	0.000292466	0.00107955	418.86	445.94	502.92	870.69	1165.99	1345.3	hypothetical protein
fig_6666666_87686_peg_504	2.00523	1.00377	0.000184964	0.000729725	895.96	781.01	587.32	2252.18	1537.29	1517.83	Magnesium and cobalt efflux protein CorC
fig_6666666_87686_peg_51	0.154834	-2.69121	0.000448559	0.0015703	201.23	550.78	463.2	78.48	77.7	70.17	Histidine ammonia-lyase (EC 4.3.1.3)
fig_6666666_87686_peg_52	0.301418	-1.73016	0.00553611	0.0132574	192.42	482.99	409.23	126.74	140.59	126.42	LysR family regulatory protein
fig_6666666_87686_peg_53	0.116132	-3.10616	0.000170439	0.000679097	354.03	997.21	859.95	103.46	114.03	92.32	Predicted histidine uptake transporter
fig_6666666_87686_peg_533	0.382458	-1.38663	4.37922e-10	5.66877e-09	246.39	199.16	254.69	122.12	102.65	97.85	hypothetical protein
fig_6666666_87686_peg_536	0.415007	-1.26879	1.32198e-12	2.3209e-11	303.71	269.81	257.9	160.48	129.15	117.37	Undecaprenyl-phosphate N-acetylglucosaminyl 1-phosphate transferase (EC 2.7.8.-)
fig_6666666_87686_peg_54	0.0993757	-3.33096	0.000252956	0.000961507	397.33	1195.16	1140.36	110.1	117.15	101.08	Protein export cytoplasm protein SecA ATPase RNA helicase (TC 3.A.5.1.1)
fig_6666666_87686_peg_546	0.468427	-1.0941	0.0198712	0.039785	2198.94	1354.95	881.19	1203.86	557.08	636.85	Single-stranded DNA-binding protein
fig_6666666_87686_peg_55	0.235271	-2.08761	0.0138414	0.0290153	540.06	1504.82	1811.88	322.42	384.43	394.23	Imidazolonepropionase (EC 3.5.2.7)
fig_6666666_87686_peg_56	0.467298	-1.09759	9.71735e-10	1.20157e-08	239.72	229.32	239.99	135.17	134.82	122.01	Seryl-tRNA synthetase (EC 6.1.1.11)
fig_6666666_87686_peg_572	0.366113	-1.44964	3.16924e-09	3.58968e-08	331.73	318.42	378.72	194.64	134.33	130.8	Preprotein translocase subunit SecG (TC 3.A.5.1.1)
fig_6666666_87686_peg_577	0.420508	-1.24979	0.0242515	0.0471435	656.05	782.98	1262.04	460.4	468.53	461.05	protein of unknown function YeaO
fig_6666666_87686_peg_581	0.290817	-1.78182	3.7142e-23	1.86307e-21	5814.91	5954.87	5505.23	2187.97	1844.08	1968.6	Glycine cleavage system H protein
fig_6666666_87686_peg_593	0.333009	-1.58636	5.01525e-05	0.000234017	117.74	190.68	176.69	65.06	72.35	57.04	hypothetical protein
fig_6666666_87686_peg_617	0.498733	-1.00366	3.32217e-08	3.00446e-07	237.6	285.22	267.13	158.17	167.12	143.3	hypothetical protein
fig_6666666_87686_peg_628	0.473651	-1.0781	5.09054e-09	5.52097e-08	557.98	510.48	363.08	322.6	236.99	234.3	Lipoate synthase
fig_6666666_87686_peg_651	0.21333	-2.22884	1.46207e-33	1.5796e-31	653.64	570.32	580.22	182.68	140.75	133.28	Peptidyl-prolyl cis-trans isomerase (EC 5.2.1.8)
fig_6666666_87686_peg_652	2.35426	1.23527	2.47369e-05	0.000126338	307.93	263.68	84.94	672.26	544.92	606.37	hypothetical protein
fig_6666666_87686_peg_665	0.286148	-1.80517	1.35152e-23	6.90258e-22	798.55	813.51	757.32	300.63	261.29	239.01	Glucose-6-phosphate isomerase (EC 5.3.1.9)
fig_6666666_87686_peg_671	0.47265	-1.08116	7.40802e-10	9.37349e-09	1491.74	1432.77	1163.84	791.28	749.79	731	Fumarylacetoacetate hydrolase family protein
fig_6666666_87686_peg_675	0.491207	-1.0256	8.51634e-09	8.89308e-08	602.22	651.65	605.87	370.27	361.35	347.89	CoA-disulfide reductase (EC 1.8.1.14)
fig_6666666_87686_peg_677	0.490986	-1.02625	8.60088e-09	8.9481e-08	440.32	408.25	404.23	276.83	229.42	221.57	Haloacid dehalogenase-like hydrolase
fig_6666666_87686_peg_685	0.325779	-1.61803	2.44489e-19	9.4078e-18	1641.78	1823.91	1785.29	674.9	726.53	631.65	Methionine ABC transporter ATP-binding protein
fig_6666666_87686_peg_689	0.498563	-1.00415	6.77487e-08	5.80069e-07	150.72	152.54	125.55	94.06	83.82	75.59	Glycerol uptake operon antiterminator regulatory protein
fig_6666666_87686_peg_690	0.433641	-1.20543	0.00094858	0.00293131	253.76	292.99	380.72	165.69	166.63	149.73	Enoyl-[acyl-carrier-protein] reductase [FMN] (EC 1.3.1.9)
fig_6666666_87686_peg_695	0.451181	-1.14822	7.3431e-11	1.04704e-09	1585.82	1551.88	1337.48	845.5	745.04	783.52	Oligopeptide transport system permease protein OppC (TC 3.A.1.5.1)
fig_6666666_87686_peg_696	0.305793	-1.70937	7.07862e-13	1.26649e-11	4009.46	3954.93	4649	1707.43	1514.05	1358.55	Oligopeptide ABC transporter2C periplasmic oligopeptide-binding protein OppA (TC 3.A.1.5.1)
fig_6666666_87686_peg_700	2.23067	1.15748	2.44203e-11	3.72808e-10	1869.89	1938.81	2289.68	5957.94	4981.05	5419.74	Regulatory protein spx
fig_6666666_87686_peg_702	2.04386	1.0313	2.85491e-08	2.65544e-07	59.07	51.97	38.45	122.41	121.21	113.8	Competence protein CoiA
fig_6666666_87686_peg_706	0.459796	-1.12093	9.75287e-10	1.20157e-08	450.16	454.41	432.34	277.63	234.29	226.32	Hemoglobin-like protein HbO
fig_6666666_87686_peg_707	0.460316	-1.1193	3.59036e-10	4.69084e-09	732.61	695.13	694.17	445.25	370.82	344.7	Adenylate cyclase (EC 4.6.1.1)
fig_6666666_87686_peg_713	0.318593	-1.65021	1.20466e-06	8.52363e-06	1052.4	880.03	513.94	309.1	303.05	293.9	Enoyl-[acyl-carrier-protein] reductase [NADH] (EC 1.3.1.9)
fig_6666666_87686_peg_715	2.0432	1.03083	6.79397e-08	5.80069e-07	43.95	35.48	23.9	71.94	88.74	84.73	CDS_ID OB3303
fig_6666666_87686_peg_717	0.25085	-1.9951	1.50003e-09	1.8162e-08	241.78	253.65	314.79	76.42	90.7	76.31	Putative acetyl esterase YjcH (EC 3.1.1.-)
fig_6666666_87686_peg_718	0.357119	-1.48552	9.82489e-06	5.51962e-05	198.47	230.84	279.74	98.68	105.71	97.74	sodium/alanine symporter family protein
fig_6666666_87686_peg_724	0.316132	-1.6614	1.28389e-20	5.46432e-19	2019	1828.25	1389.4	662.61	656.91	640.46	hypothetical protein
fig_6666666_87686_peg_725	0.39458	-1.34161	3.88976e-14	8.47002e-13	1588.93	1550.27	1355.02	762.91	677.85	652.84	Gluconate 2-dehydrogenase (EC 1.1.99.3)2C membrane-bound2C gamma subunit
fig_6666666_87686_peg_726	0.490276	-1.02833	5.63747e-09	6.09063e-08	1687.58	1734.84	1538.95	972.45	961.61	929.16	Gluconate 2-dehydrogenase (EC 1.1.99.3)2C membrane-bound2C flavoprotein
fig_6666666_87686_peg_728	0.462739	-1.11173	1.00344e-09	1.23086e-08	160.06	167.61	136.66	90.99	84.93	77.65	UTP--glucose-1-phosphate uridylyltransferase (EC 2.7.7.9)
fig_6666666_87686_peg_776	0.221682	-2.17343	4.24214e-33	4.4134e-31	953.34	780.89	740.36	237.77	198.97	206.68	UDP-glucose dehydrogenase (EC 1.1.1.22)
fig_6666666_87686_peg_778	0.484126	-1.04654	2.06485e-09	2.41673e-08	346.69	324.91	235.36	170.43	172.39	169	glycosyltransferase2C GT2 family( EC:2.4.1.- )
fig_6666666_87686_peg_820	0.36345	-1.46017	9.24752e-16	2.52197e-14	3472.71	3258.69	2290.02	1480.88	1180.95	1161.82	Signal recognition particle receptor protein FtsY (alpha subunit) (TC 3.A.5.1.1)
fig_6666666_87686_peg_843	3.56581	1.83423	1.56703e-08	1.56648e-07	143.39	123.98	94.12	649	445.94	419.87	Tyrosine-protein kinase transmembrane modulator EpsC
fig_6666666_87686_peg_844	3.00797	1.58879	3.68464e-08	3.25477e-07	99.79	79.88	64.78	363.68	256.68	242.71	Tyrosine-protein kinase EpsD (EC 2.7.10.2)
fig_6666666_87686_peg_845	2.90969	1.54087	9.76261e-14	2.03135e-12	76.8	65.34	43.54	242.19	216.97	170.54	UDP-N-acetylglucosamine 42C6-dehydratase (EC 4.2.1.-)
fig_6666666_87686_peg_870	2.0563	1.04005	1.24395e-08	1.27995e-07	81.19	79.31	65.47	176.87	196.07	175.14	Cellobiose phosphotransferase system YdjC-like protein
fig_6666666_87686_peg_875	3.12348	1.64315	2.03615e-18	7.23991e-17	57.54	49.07	39.7	175.08	186.5	174.58	Short chain dehydrogenase
fig_6666666_87686_peg_876	5.299	2.40572	7.96138e-38	1.11818e-35	80.56	70.65	47.19	387.22	404.52	430.9	Sorbitol dehydrogenase (EC 1.1.1.14)
fig_6666666_87686_peg_877	4.83436	2.27332	2.26734e-28	1.72134e-26	65.35	55.26	42.53	277.86	301.06	339.09	Alpha-ketoglutarate permease
fig_6666666_87686_peg_878	2.61816	1.38855	5.9703e-14	1.2705e-12	68.16	58.83	42.09	168.99	184.21	163.98	Putative dihydroxyacetone kinase (EC 2.7.1.29)2C dihydroxyacetone binding subunit
fig_6666666_87686_peg_879	2.03338	1.02388	5.4093e-08	4.6753e-07	80.53	62.79	48.5	158.04	161.49	137.58	Putative dihydroxyacetone kinase (EC 2.7.1.29)2C ADP-binding subunit
fig_6666666_87686_peg_880	2.29438	1.19811	2.45587e-10	3.30074e-09	90.7	78.24	54.39	200.04	218.83	183.91	Ribose 5-phosphate isomerase B (EC 5.3.1.6)
fig_6666666_87686_peg_881	2.78179	1.47601	2.73177e-15	6.73119e-14	57.86	44.3	37.01	138.69	167.91	146.12	Fructose-12C6-bisphosphatase2C GlpX type (EC 3.1.3.11)
fig_6666666_87686_peg_882	3.39582	1.76376	8.00281e-22	3.74665e-20	54.34	43.72	34.41	165.43	183.12	175.12	Transketolase (EC 2.2.1.1)
fig_6666666_87686_peg_917	2.06229	1.04425	0.00340484	0.00870262	43.1	34.92	23.46	62.31	111.35	75.43	hypothetical protein
fig_6666666_87686_peg_921	2.19151	1.13193	0.000108388	0.000453066	407.49	514.71	593.88	1037.24	1369.38	1552.01	putative membrane protein
fig_6666666_87686_peg_944	3.56905	1.83554	0.00579509	0.0137836	6.44	1.74	1.68	11.9	19.38	10.39	hypothetical protein
fig_6666666_87686_peg_958	2.81181	1.4915	1.92335e-05	0.000100236	180.65	167.28	86.13	614.35	400.73	401.08	putative membrane protein
fig_6666666_87686_peg_959	2.1052	1.07396	0.000166336	0.000663691	1100.84	1088.31	746.18	2038.04	2312.44	2990.4	3-oxoacyl-[acyl-carrier protein] reductase (EC 1.1.1.100)
fig_6666666_87686_peg_970	0.449179	-1.15464	6.32093e-11	9.15232e-10	417.42	378.13	343.17	232.25	191.47	177.52	hypothetical protein
fig_6666666_87686_peg_973	2.49023	1.31628	2.93072e-13	5.56243e-12	186.87	192.66	145.91	500.18	557.32	489.45	hypothetical protein
fig_6666666_87686_peg_99	2.86581	1.51894	1.29124e-08	1.31894e-07	644.78	726.26	946.34	2291.67	2661.55	3126.89	Pterin-4-alpha-carbinolamine dehydratase (EC 4.2.1.96)
fig_6666666_87686_peg_994	0.472594	-1.08133	3.13953e-09	3.57042e-08	186.84	192.94	165.37	101.81	108.14	94.99	hypothetical protein
fig_6666666_87686_peg_995	0.389221	-1.36134	3.32964e-14	7.307e-13	253.19	245.49	206.51	111.27	116.7	95.32	Catalyzes the cleavage of p-aminobenzoyl-glutamate to p-aminobenzoate and glutamate2C subunit A
fig_6666666_87686_peg_996	0.391435	-1.35316	5.67849e-14	1.22699e-12	303.86	295.73	288.28	154.55	138.9	117.99	serine alkaline protease (subtilisin E)

## Sheet: Sheet2
##geneID	nr-geneID	feature
fig_6666666_87686_peg_1	gi|537395900|dbj|GAD34588.1|	copper-translocating P-type ATPase [Microbacterium sp. TS-1]
fig_6666666_87686_peg_10	gi|16804620|ref|NP_466105.1|	hypothetical protein lmo2582 [Listeria monocytogenes EGD-e]
fig_6666666_87686_peg_11	gi|16804538|ref|NP_466023.1|	two-component sensor histidine kinase [Listeria monocytogenes EGD-e]
fig_6666666_87686_peg_12	gi|16803548|ref|NP_465033.1|	hypothetical protein lmo1508 [Listeria monocytogenes EGD-e]
fig_6666666_87686_peg_14	gi|16803547|ref|NP_465032.1|	hypothetical protein lmo1507 [Listeria monocytogenes EGD-e]
fig_6666666_87686_peg_15	gi|490007650|ref|WP_003910486.1|	transporter [Mycobacterium tuberculosis]
fig_6666666_87686_peg_17	gi|490005531|ref|WP_003908427.1|	transposase, partial [Mycobacterium tuberculosis]
fig_6666666_87686_peg_18	gi|16803095|ref|NP_464580.1|	dihydrolipoamide dehydrogenase [Listeria monocytogenes EGD-e]
fig_6666666_87686_peg_21	gi|16764613|ref|NP_460228.1|	hypothetical protein STM1261 [Salmonella enterica subsp. enterica serovar Typhimurium str. LT2]
fig_6666666_87686_peg_22	gi|16763558|ref|NP_459173.1|	multicopper oxidase [Salmonella enterica subsp. enterica serovar Typhimurium str. LT2]
fig_6666666_87686_peg_24	gi|16803136|ref|NP_464621.1|	GMP synthase [Listeria monocytogenes EGD-e]
fig_6666666_87686_peg_25	gi|16765831|ref|NP_461446.1|	inosine 5'-monophosphate dehydrogenase [Salmonella enterica subsp. enterica serovar Typhimurium str. LT2]
fig_6666666_87686_peg_29	gi|16803908|ref|NP_465393.1|	hypothetical protein lmo1868 [Listeria monocytogenes EGD-e]
fig_6666666_87686_peg_30	gi|16760001|ref|NP_455618.1|	proline dehydrogenase (proline oxidase) [Salmonella enterica subsp. enterica serovar Typhi str. CT18]
fig_6666666_87686_peg_31	gi|16767639|ref|NP_463254.1|	30S ribosomal protein S18 [Salmonella enterica subsp. enterica serovar Typhimurium str. LT2]
fig_6666666_87686_peg_32	gi|16804347|ref|NP_465832.1|	hypothetical protein lmo2308 [Listeria monocytogenes EGD-e]
fig_6666666_87686_peg_33	gi|16802092|ref|NP_463577.1|	30S ribosomal protein S6 [Listeria monocytogenes EGD-e]
fig_6666666_87686_peg_34	gi|16760677|ref|NP_456294.1|	putative ATP/GTP-binding protein [Salmonella enterica subsp. enterica serovar Typhi str. CT18]
fig_6666666_87686_peg_35	gi|16804826|ref|NP_466311.1|	hypothetical protein lmo2789 [Listeria monocytogenes EGD-e]
fig_6666666_87686_peg_36	gi|16803053|ref|NP_464538.1|	hypothetical protein lmo1013 [Listeria monocytogenes EGD-e]
fig_6666666_87686_peg_37	gi|16804827|ref|NP_466312.1|	partition protein ParB homolg [Listeria monocytogenes EGD-e]
fig_6666666_87686_peg_38	gi|16804831|ref|NP_466316.1|	hypothetical protein lmo2794 [Listeria monocytogenes EGD-e]
fig_6666666_87686_peg_39	gi|16804839|ref|NP_466324.1|	16S rRNA methyltransferase GidB [Listeria monocytogenes EGD-e]
fig_6666666_87686_peg_40	gi|16804847|ref|NP_466332.1|	tRNA uridine 5-carboxymethylaminomethyl modification enzyme GidA [Listeria monocytogenes EGD-e]
fig_6666666_87686_peg_41	gi|16804848|ref|NP_466333.1|	tRNA modification GTPase TrmE [Listeria monocytogenes EGD-e]
fig_6666666_87686_peg_42	gi|16804890|ref|NP_466375.1|	hypothetical protein lmo2853 [Listeria monocytogenes EGD-e]
fig_6666666_87686_peg_43	gi|16804892|ref|NP_466377.1|	ribonuclease P [Listeria monocytogenes EGD-e]
fig_6666666_87686_peg_44	gi|16802049|ref|NP_463534.1|	chromosome replication initiator DnaA [Listeria monocytogenes EGD-e]
fig_6666666_87686_peg_45	gi|16802050|ref|NP_463535.1|	DNA polymerase III subunit beta [Listeria monocytogenes EGD-e]
fig_6666666_87686_peg_46	gi|16802052|ref|NP_463537.1|	hypothetical protein lmo0004 [Listeria monocytogenes EGD-e]
fig_6666666_87686_peg_47	gi|16802053|ref|NP_463538.1|	recombination protein F [Listeria monocytogenes EGD-e]
fig_6666666_87686_peg_48	gi|16802054|ref|NP_463539.1|	DNA gyrase subunit B [Listeria monocytogenes EGD-e]
fig_6666666_87686_peg_49	gi|16802055|ref|NP_463540.1|	DNA gyrase subunit A [Listeria monocytogenes EGD-e]
fig_6666666_87686_peg_51	gi|16759716|ref|NP_455333.1|	histidine ammonia-lyase [Salmonella enterica subsp. enterica serovar Typhi str. CT18]
fig_6666666_87686_peg_52	gi|16767520|ref|NP_463135.1|	transcriptional regulator [Salmonella enterica subsp. enterica serovar Typhimurium str. LT2]
fig_6666666_87686_peg_54	gi|16759715|ref|NP_455332.1|	urocanate hydratase [Salmonella enterica subsp. enterica serovar Typhi str. CT18]
fig_6666666_87686_peg_55	gi|16759712|ref|NP_455329.1|	imidazolonepropionase [Salmonella enterica subsp. enterica serovar Typhi str. CT18]
fig_6666666_87686_peg_56	gi|16804784|ref|NP_466269.1|	seryl-tRNA synthetase [Listeria monocytogenes EGD-e]
fig_6666666_87686_peg_58	gi|16802100|ref|NP_463585.1|	hypothetical protein lmo0052 [Listeria monocytogenes EGD-e]
fig_6666666_87686_peg_59	gi|16802101|ref|NP_463586.1|	50S ribosomal protein L9 [Listeria monocytogenes EGD-e]
fig_6666666_87686_peg_60	gi|16762927|ref|NP_458544.1|	replicative DNA helicase [Salmonella enterica subsp. enterica serovar Typhi str. CT18]
fig_6666666_87686_peg_61	gi|16802103|ref|NP_463588.1|	adenylosuccinate synthetase [Listeria monocytogenes EGD-e]
fig_6666666_87686_peg_62	gi|16761705|ref|NP_457322.1|	adenosine 5-phosphosulfate kinase [Salmonella enterica subsp. enterica serovar Typhi str. CT18]
fig_6666666_87686_peg_63	gi|215919023|ref|NP_819730.2|	bifunctional sulfate adenylyltransferase subunit 1/adenylylsulfate kinase [Coxiella burnetii RSA 493]
fig_6666666_87686_peg_64	gi|16802663|ref|NP_464148.1|	hypothetical protein lmo0621 [Listeria monocytogenes EGD-e]
fig_6666666_87686_peg_65	gi|16762808|ref|NP_458425.1|	siroheme synthase [Salmonella enterica subsp. enterica serovar Typhi str. CT18]
fig_6666666_87686_peg_67	gi|16766765|ref|NP_462380.1|	siroheme synthase [Salmonella enterica subsp. enterica serovar Typhimurium str. LT2]
fig_6666666_87686_peg_68	gi|16766253|ref|NP_461868.1|	sulfite reductase subunit beta [Salmonella enterica subsp. enterica serovar Typhimurium str. LT2]
fig_6666666_87686_peg_69	gi|16766254|ref|NP_461869.1|	sulfite reductase subunit alpha [Salmonella enterica subsp. enterica serovar Typhimurium str. LT2]
fig_6666666_87686_peg_70	gi|16766252|ref|NP_461867.1|	phosphoadenosine phosphosulfate reductase [Salmonella enterica subsp. enterica serovar Typhimurium str. LT2]
fig_6666666_87686_peg_71	gi|16802333|ref|NP_463818.1|	hypothetical protein lmo0287 [Listeria monocytogenes EGD-e]
fig_6666666_87686_peg_72	gi|16802334|ref|NP_463819.1|	hypothetical protein lmo0288 [Listeria monocytogenes EGD-e]
fig_6666666_87686_peg_73	gi|16802335|ref|NP_463820.1|	hypothetical protein lmo0289 [Listeria monocytogenes EGD-e]
fig_6666666_87686_peg_74	gi|16802336|ref|NP_463821.1|	hypothetical protein lmo0290 [Listeria monocytogenes EGD-e]
fig_6666666_87686_peg_75	gi|16802337|ref|NP_463822.1|	hypothetical protein lmo0291 [Listeria monocytogenes EGD-e]
fig_6666666_87686_peg_77	gi|16802339|ref|NP_463824.1|	rRNA large subunit methyltransferase [Listeria monocytogenes EGD-e]
fig_6666666_87686_peg_78	gi|16804381|ref|NP_465866.1|	hypothetical protein lmo2343 [Listeria monocytogenes EGD-e]
fig_6666666_87686_peg_79	gi|16761363|ref|NP_456980.1|	putative oxidoreductase [Salmonella enterica subsp. enterica serovar Typhi str. CT18]
fig_6666666_87686_peg_81	gi|16802988|ref|NP_464473.1|	hypothetical protein lmo0948 [Listeria monocytogenes EGD-e]
fig_6666666_87686_peg_82	gi|16802987|ref|NP_464472.1|	hypothetical protein lmo0947 [Listeria monocytogenes EGD-e]
fig_6666666_87686_peg_83	gi|29654506|ref|NP_820198.1|	glutamate synthase domain protein [Coxiella burnetii RSA 493]
fig_6666666_87686_peg_84	gi|16804429|ref|NP_465914.1|	hypothetical protein lmo2391 [Listeria monocytogenes EGD-e]
fig_6666666_87686_peg_85	gi|537393535|dbj|GAD35380.1|	serine/threonine protein kinase [Microbacterium sp. TS-1]
fig_6666666_87686_peg_92	gi|537394846|dbj|GAD33534.1|	putative permease [Microbacterium sp. TS-1]
fig_6666666_87686_peg_94	gi|537395427|dbj|GAD34115.1|	hypothetical protein MTS1_01471 [Microbacterium sp. TS-1]
fig_6666666_87686_peg_95	gi|537394595|dbj|GAD33283.1|	rifampin ADP-ribosyl transferase [Microbacterium sp. TS-1]
fig_6666666_87686_peg_96	gi|537395448|dbj|GAD34136.1|	oxidoreductase [Microbacterium sp. TS-1]
fig_6666666_87686_peg_97	gi|16804044|ref|NP_465529.1|	hypothetical protein lmo2005 [Listeria monocytogenes EGD-e]
fig_6666666_87686_peg_98	gi|16804283|ref|NP_465768.1|	hypothetical protein lmo2244 [Listeria monocytogenes EGD-e]
fig_6666666_87686_peg_100	gi|16802775|ref|NP_464260.1|	hypothetical protein lmo0733 [Listeria monocytogenes EGD-e]
fig_6666666_87686_peg_101	gi|537394506|dbj|GAD33194.1|	glycosyl/glycerophosphate transferase [Microbacterium sp. TS-1]
fig_6666666_87686_peg_102	gi|537395204|dbj|GAD33892.1|	putative glycosyltransferase [Microbacterium sp. TS-1]
fig_6666666_87686_peg_103	gi|537395097|dbj|GAD33785.1|	cytosine/adenosine deaminase [Microbacterium sp. TS-1]
fig_6666666_87686_peg_105	gi|16804624|ref|NP_466109.1|	hypothetical protein lmo2586 [Listeria monocytogenes EGD-e]
fig_6666666_87686_peg_106	gi|16804089|ref|NP_465574.1|	hypothetical protein lmo2050 [Listeria monocytogenes EGD-e]
fig_6666666_87686_peg_108	gi|16802882|ref|NP_464367.1|	hypothetical protein lmo0841 [Listeria monocytogenes EGD-e]
fig_6666666_87686_peg_109	gi|16802872|ref|NP_464357.1|	hypothetical protein lmo0830 [Listeria monocytogenes EGD-e]
fig_6666666_87686_peg_110	gi|16804131|ref|NP_465616.1|	glycine betaine transporter BetL [Listeria monocytogenes EGD-e]
fig_6666666_87686_peg_113	gi|16803985|ref|NP_465470.1|	hypothetical protein lmo1946 [Listeria monocytogenes EGD-e]
fig_6666666_87686_peg_114	gi|16767520|ref|NP_463135.1|	transcriptional regulator [Salmonella enterica subsp. enterica serovar Typhimurium str. LT2]
fig_6666666_87686_peg_115	gi|16804429|ref|NP_465914.1|	hypothetical protein lmo2391 [Listeria monocytogenes EGD-e]
fig_6666666_87686_peg_116	gi|16804221|ref|NP_465706.1|	hypothetical protein lmo2182 [Listeria monocytogenes EGD-e]
fig_6666666_87686_peg_117	gi|537395660|dbj|GAD34348.1|	Fe3+-siderophore ABC transporter permease protein [Microbacterium sp. TS-1]
fig_6666666_87686_peg_118	gi|16761920|ref|NP_457537.1|	possible ABC-transport protein, periplasmic-binding component [Salmonella enterica subsp. enterica serovar Typhi str. CT18]
fig_6666666_87686_peg_128	gi|16804139|ref|NP_465624.1|	hypothetical protein lmo2100 [Listeria monocytogenes EGD-e]
fig_6666666_87686_peg_129	gi|16761847|ref|NP_457464.1|	possible membrane transport protein [Salmonella enterica subsp. enterica serovar Typhi str. CT18]
fig_6666666_87686_peg_130	gi|16803081|ref|NP_464566.1|	hypothetical protein lmo1041 [Listeria monocytogenes EGD-e]
fig_6666666_87686_peg_131	gi|16759707|ref|NP_455324.1|	molybdenum transport system permease protein ModB [Salmonella enterica subsp. enterica serovar Typhi str. CT18]
fig_6666666_87686_peg_133	gi|16804641|ref|NP_466126.1|	hypothetical protein lmo2603 [Listeria monocytogenes EGD-e]
fig_6666666_87686_peg_134	gi|16804131|ref|NP_465616.1|	glycine betaine transporter BetL [Listeria monocytogenes EGD-e]
fig_6666666_87686_peg_135	gi|16804215|ref|NP_465700.1|	hypothetical protein lmo2176 [Listeria monocytogenes EGD-e]
fig_6666666_87686_peg_136	gi|16803004|ref|NP_464489.1|	hypothetical protein lmo0964 [Listeria monocytogenes EGD-e]
fig_6666666_87686_peg_137	gi|16762822|ref|NP_458439.1|	conserved hypothetical protein [Salmonella enterica subsp. enterica serovar Typhi str. CT18]
fig_6666666_87686_peg_141	gi|16802442|ref|NP_463927.1|	hypothetical protein lmo0397 [Listeria monocytogenes EGD-e]
fig_6666666_87686_peg_142	gi|29654395|ref|NP_820087.1|	carbohydrate kinase [Coxiella burnetii RSA 493]
fig_6666666_87686_peg_144	gi|537396388|dbj|GAD35076.1|	integral membrane transporter [Microbacterium sp. TS-1]
fig_6666666_87686_peg_145	gi|16766084|ref|NP_461699.1|	DNA-invertase Hin [Salmonella enterica subsp. enterica serovar Typhimurium str. LT2]
fig_6666666_87686_peg_147	gi|16802061|ref|NP_463546.1|	AA3-600 quinol oxidase subunit II [Listeria monocytogenes EGD-e]
fig_6666666_87686_peg_148	gi|16802062|ref|NP_463547.1|	AA3-600 quinol oxidase subunit I [Listeria monocytogenes EGD-e]
fig_6666666_87686_peg_149	gi|16802063|ref|NP_463548.1|	AA3-600 quinol oxidase subunit III [Listeria monocytogenes EGD-e]
fig_6666666_87686_peg_150	gi|16802064|ref|NP_463549.1|	hypothetical protein lmo0016 [Listeria monocytogenes EGD-e]
fig_6666666_87686_peg_152	gi|16804734|ref|NP_466219.1|	phosphotransferase mannnose-specific family component IIA [Listeria monocytogenes EGD-e]
fig_6666666_87686_peg_153	gi|16804733|ref|NP_466218.1|	hypothetical protein lmo2696 [Listeria monocytogenes EGD-e]
fig_6666666_87686_peg_154	gi|16804732|ref|NP_466217.1|	dihydroxyacetone kinase subunit DhaK [Listeria monocytogenes EGD-e]
fig_6666666_87686_peg_155	gi|16802954|ref|NP_464439.1|	hypothetical protein lmo0913 [Listeria monocytogenes EGD-e]
fig_6666666_87686_peg_157	gi|16766629|ref|NP_462244.1|	cytosine deaminase [Salmonella enterica subsp. enterica serovar Typhimurium str. LT2]
fig_6666666_87686_peg_158	gi|16804383|ref|NP_465868.1|	hypothetical protein lmo2345 [Listeria monocytogenes EGD-e]
fig_6666666_87686_peg_159	gi|16760133|ref|NP_455750.1|	thymidine kinase [Salmonella enterica subsp. enterica serovar Typhi str. CT18]
fig_6666666_87686_peg_160	gi|16802095|ref|NP_463580.1|	hypothetical protein lmo0047 [Listeria monocytogenes EGD-e]
fig_6666666_87686_peg_161	gi|16804539|ref|NP_466024.1|	two-component response phosphate regulator [Listeria monocytogenes EGD-e]
fig_6666666_87686_peg_162	gi|16803418|ref|NP_464903.1|	two-component sensor histidine kinase [Listeria monocytogenes EGD-e]
fig_6666666_87686_peg_164	gi|16804457|ref|NP_465942.1|	hypothetical protein lmo2419 [Listeria monocytogenes EGD-e]
fig_6666666_87686_peg_165	gi|537394299|dbj|GAD32987.1|	metal ABC transporter permease protein [Microbacterium sp. TS-1]
fig_6666666_87686_peg_166	gi|537394300|dbj|GAD32988.1|	metal ABC transporter substrate-binding protein [Microbacterium sp. TS-1]
fig_6666666_87686_peg_169	gi|537396124|dbj|GAD34812.1|	amino acid carrier protein [Microbacterium sp. TS-1]
fig_6666666_87686_peg_170	gi|16804060|ref|NP_465545.1|	hypothetical protein lmo2021 [Listeria monocytogenes EGD-e]
fig_6666666_87686_peg_171	gi|16804061|ref|NP_465546.1|	hypothetical protein lmo2022 [Listeria monocytogenes EGD-e]
fig_6666666_87686_peg_172	gi|16804062|ref|NP_465547.1|	L-aspartate oxidase [Listeria monocytogenes EGD-e]
fig_6666666_87686_peg_173	gi|16804063|ref|NP_465548.1|	nicotinate-nucleotide pyrophosphorylase [Listeria monocytogenes EGD-e]
fig_6666666_87686_peg_174	gi|16804064|ref|NP_465549.1|	quinolinate synthetase [Listeria monocytogenes EGD-e]
fig_6666666_87686_peg_175	gi|16761121|ref|NP_456738.1|	putative n-hydroxybenzoate transporter [Salmonella enterica subsp. enterica serovar Typhi str. CT18]
fig_6666666_87686_peg_176	gi|16802886|ref|NP_464371.1|	hypothetical protein lmo0845 [Listeria monocytogenes EGD-e]
fig_6666666_87686_peg_177	gi|537394487|dbj|GAD33175.1|	transcriptional regulator [Microbacterium sp. TS-1]
fig_6666666_87686_peg_182	gi|537393565|dbj|GAD35410.1|	dehydrogenase [Microbacterium sp. TS-1]
fig_6666666_87686_peg_183	gi|16804618|ref|NP_466103.1|	hypothetical protein lmo2580 [Listeria monocytogenes EGD-e]
fig_6666666_87686_peg_184	gi|16804409|ref|NP_465894.1|	hypothetical protein lmo2371 [Listeria monocytogenes EGD-e]
fig_6666666_87686_peg_186	gi|16802761|ref|NP_464246.1|	hypothetical protein lmo0719 [Listeria monocytogenes EGD-e]
fig_6666666_87686_peg_188	gi|490007103|ref|WP_003909949.1|	arylamine N-acetyltransferase [Mycobacterium tuberculosis]
fig_6666666_87686_peg_189	gi|16802441|ref|NP_463926.1|	pyrroline-5-carboxylate reductase [Listeria monocytogenes EGD-e]
fig_6666666_87686_peg_190	gi|16760882|ref|NP_456499.1|	ferritin [Salmonella enterica subsp. enterica serovar Typhi str. CT18]
fig_6666666_87686_peg_191	gi|16804272|ref|NP_465757.1|	hypothetical protein lmo2233 [Listeria monocytogenes EGD-e]
fig_6666666_87686_peg_192	gi|16804384|ref|NP_465869.1|	hypothetical protein lmo2346 [Listeria monocytogenes EGD-e]
fig_6666666_87686_peg_193	gi|16804386|ref|NP_465871.1|	hypothetical protein lmo2348 [Listeria monocytogenes EGD-e]
fig_6666666_87686_peg_194	gi|16804381|ref|NP_465866.1|	hypothetical protein lmo2343 [Listeria monocytogenes EGD-e]
fig_6666666_87686_peg_195	gi|16804389|ref|NP_465874.1|	hypothetical protein lmo2351 [Listeria monocytogenes EGD-e]
fig_6666666_87686_peg_196	gi|16803719|ref|NP_465204.1|	cystathionine beta-lyase [Listeria monocytogenes EGD-e]
fig_6666666_87686_peg_197	gi|16803720|ref|NP_465205.1|	hypothetical protein lmo1680 [Listeria monocytogenes EGD-e]
fig_6666666_87686_peg_199	gi|16802949|ref|NP_464434.1|	hypothetical protein lmo0908 [Listeria monocytogenes EGD-e]
fig_6666666_87686_peg_200	gi|16759483|ref|NP_455100.1|	hypothetical oxidoreductase [Salmonella enterica subsp. enterica serovar Typhi str. CT18]
fig_6666666_87686_peg_202	gi|29654214|ref|NP_819906.1|	Zn-dependent hydrolase, glyoxalase II family [Coxiella burnetii RSA 493]
fig_6666666_87686_peg_203	gi|16763265|ref|NP_458882.1|	ornithine carbamoyltransferase [Salmonella enterica subsp. enterica serovar Typhi str. CT18]
fig_6666666_87686_peg_204	gi|29654639|ref|NP_820331.1|	inosine-5'-monophosphate dehydrogenase [Coxiella burnetii RSA 493]
fig_6666666_87686_peg_205	gi|16803963|ref|NP_465448.1|	prephenate dehydrogenase [Listeria monocytogenes EGD-e]
fig_6666666_87686_peg_206	gi|16803640|ref|NP_465125.1|	bifunctional 3-deoxy-7-phosphoheptulonate synthase/chorismate mutase [Listeria monocytogenes EGD-e]
fig_6666666_87686_peg_208	gi|16767432|ref|NP_463047.1|	homoserine O-succinyltransferase [Salmonella enterica subsp. enterica serovar Typhimurium str. LT2]
fig_6666666_87686_peg_209	gi|16802638|ref|NP_464123.1|	hypothetical protein lmo0595 [Listeria monocytogenes EGD-e]
fig_6666666_87686_peg_212	gi|16804488|ref|NP_465973.1|	hypothetical protein lmo2450 [Listeria monocytogenes EGD-e]
fig_6666666_87686_peg_215	gi|16763160|ref|NP_458777.1|	SugE protein [Salmonella enterica subsp. enterica serovar Typhi str. CT18]
fig_6666666_87686_peg_216	gi|16802895|ref|NP_464380.1|	hypothetical protein lmo0854 [Listeria monocytogenes EGD-e]
fig_6666666_87686_peg_218	gi|16804185|ref|NP_465670.1|	hypothetical protein lmo2146 [Listeria monocytogenes EGD-e]
fig_6666666_87686_peg_219	gi|16804186|ref|NP_465671.1|	hypothetical protein lmo2147 [Listeria monocytogenes EGD-e]
fig_6666666_87686_peg_222	gi|16803886|ref|NP_465371.1|	multidrug efflux protein [Listeria monocytogenes EGD-e]
fig_6666666_87686_peg_223	gi|16802711|ref|NP_464196.1|	hypothetical protein lmo0669 [Listeria monocytogenes EGD-e]
fig_6666666_87686_peg_224	gi|16802954|ref|NP_464439.1|	hypothetical protein lmo0913 [Listeria monocytogenes EGD-e]
fig_6666666_87686_peg_227	gi|537393347|dbj|GAD35192.1|	oxidoreductase [Microbacterium sp. TS-1]
fig_6666666_87686_peg_229	gi|16804622|ref|NP_466107.1|	formate dehydrogenase accessory protein [Listeria monocytogenes EGD-e]
fig_6666666_87686_peg_230	gi|16804210|ref|NP_465695.1|	hypothetical protein lmo2171 [Listeria monocytogenes EGD-e]
fig_6666666_87686_peg_231	gi|16767535|ref|NP_463150.1|	formate dehydrogenase [Salmonella enterica subsp. enterica serovar Typhimurium str. LT2]
fig_6666666_87686_peg_232	gi|16803801|ref|NP_465286.1|	hypothetical protein lmo1761 [Listeria monocytogenes EGD-e]
fig_6666666_87686_peg_233	gi|16767570|ref|NP_463185.1|	regulatory protein [Salmonella enterica subsp. enterica serovar Typhimurium str. LT2]
fig_6666666_87686_peg_234	gi|16803339|ref|NP_464824.1|	hypothetical protein lmo1299 [Listeria monocytogenes EGD-e]
fig_6666666_87686_peg_236	gi|537393992|dbj|GAD32680.1|	hypothetical protein MTS1_00023 [Microbacterium sp. TS-1]
fig_6666666_87686_peg_237	gi|16802498|ref|NP_463983.1|	hypothetical protein lmo0454 [Listeria monocytogenes EGD-e]
fig_6666666_87686_peg_238	gi|537394925|dbj|GAD33613.1|	putative dehydrogenase [Microbacterium sp. TS-1]
fig_6666666_87686_peg_239	gi|16802868|ref|NP_464353.1|	hypothetical protein lmo0826 [Listeria monocytogenes EGD-e]
fig_6666666_87686_peg_241	gi|537394445|dbj|GAD33133.1|	phosphoglycerate dehydrogenase [Microbacterium sp. TS-1]
fig_6666666_87686_peg_242	gi|16759408|ref|NP_455025.1|	2-aminoethylphosphonate:pyruvate aminotransferase [Salmonella enterica subsp. enterica serovar Typhi str. CT18]
fig_6666666_87686_peg_243	gi|409994448|ref|NP_463436.4|	bifunctional DNA-binding transcriptional repressor/ NMN adenylyltransferase [Salmonella enterica subsp. enterica serovar Typhimurium str. LT2]
fig_6666666_87686_peg_244	gi|537395037|dbj|GAD33725.1|	hypothetical protein MTS1_01076 [Microbacterium sp. TS-1]
fig_6666666_87686_peg_246	gi|537395579|dbj|GAD34267.1|	sugar ABC transporter substrate-binding protein [Microbacterium sp. TS-1]
fig_6666666_87686_peg_247	gi|537396378|dbj|GAD35066.1|	sugar ABC transporter permease protein [Microbacterium sp. TS-1]
fig_6666666_87686_peg_248	gi|537395989|dbj|GAD34677.1|	sugar ABC transporter permease protein [Microbacterium sp. TS-1]
fig_6666666_87686_peg_249	gi|16767170|ref|NP_462785.1|	transcriptional repressor RbsR [Salmonella enterica subsp. enterica serovar Typhimurium str. LT2]
fig_6666666_87686_peg_250	gi|16804200|ref|NP_465685.1|	hypothetical protein lmo2161 [Listeria monocytogenes EGD-e]
fig_6666666_87686_peg_251	gi|16804202|ref|NP_465687.1|	hypothetical protein lmo2163 [Listeria monocytogenes EGD-e]
fig_6666666_87686_peg_252	gi|16804202|ref|NP_465687.1|	hypothetical protein lmo2163 [Listeria monocytogenes EGD-e]
fig_6666666_87686_peg_253	gi|16804199|ref|NP_465684.1|	hypothetical protein lmo2160 [Listeria monocytogenes EGD-e]
fig_6666666_87686_peg_254	gi|16802324|ref|NP_463809.1|	hypothetical protein lmo0278 [Listeria monocytogenes EGD-e]
fig_6666666_87686_peg_258	gi|16765292|ref|NP_460907.1|	cystine transporter subunit [Salmonella enterica subsp. enterica serovar Typhimurium str. LT2]
fig_6666666_87686_peg_259	gi|16760122|ref|NP_455739.1|	respiratory nitrate reductase 1 alpha chain [Salmonella enterica subsp. enterica serovar Typhi str. CT18]
fig_6666666_87686_peg_260	gi|16765104|ref|NP_460719.1|	nitrate reductase 1 beta subunit [Salmonella enterica subsp. enterica serovar Typhimurium str. LT2]
fig_6666666_87686_peg_261	gi|16760300|ref|NP_455917.1|	respiratory nitrate reductase 2 delta chain [Salmonella enterica subsp. enterica serovar Typhi str. CT18]
fig_6666666_87686_peg_262	gi|16764924|ref|NP_460539.1|	nitrate reductase 2 gamma subunit [Salmonella enterica subsp. enterica serovar Typhimurium str. LT2]
fig_6666666_87686_peg_266	gi|16802880|ref|NP_464365.1|	hypothetical protein lmo0839 [Listeria monocytogenes EGD-e]
fig_6666666_87686_peg_268	gi|16802095|ref|NP_463580.1|	hypothetical protein lmo0047 [Listeria monocytogenes EGD-e]
fig_6666666_87686_peg_270	gi|537394336|dbj|GAD33024.1|	hypothetical protein MTS1_00368 [Microbacterium sp. TS-1]
fig_6666666_87686_peg_271	gi|16802616|ref|NP_464101.1|	hypothetical protein lmo0573 [Listeria monocytogenes EGD-e]
fig_6666666_87686_peg_272	gi|16804670|ref|NP_466155.1|	50S ribosomal protein L3 [Listeria monocytogenes EGD-e]
fig_6666666_87686_peg_273	gi|537396262|dbj|GAD34950.1|	ribosomal protein L4 [Microbacterium sp. TS-1]
fig_6666666_87686_peg_274	gi|16804668|ref|NP_466153.1|	50S ribosomal protein L23 [Listeria monocytogenes EGD-e]
fig_6666666_87686_peg_275	gi|16762846|ref|NP_458463.1|	50S ribosomal subunit protein L2 [Salmonella enterica subsp. enterica serovar Typhi str. CT18]
fig_6666666_87686_peg_276	gi|537396265|dbj|GAD34953.1|	30S ribosomal protein S19 [Microbacterium sp. TS-1]
fig_6666666_87686_peg_277	gi|29653595|ref|NP_819287.1|	50S ribosomal protein L22 [Coxiella burnetii RSA 493]
fig_6666666_87686_peg_278	gi|29653596|ref|NP_819288.1|	30S ribosomal protein S3 [Coxiella burnetii RSA 493]
fig_6666666_87686_peg_279	gi|537396267|dbj|GAD34955.1|	50S ribosomal protein L16 [Microbacterium sp. TS-1]
fig_6666666_87686_peg_280	gi|537396268|dbj|GAD34956.1|	50S ribosomal protein L29 [Microbacterium sp. TS-1]
fig_6666666_87686_peg_281	gi|537396269|dbj|GAD34957.1|	30S ribosomal protein S17 [Microbacterium sp. TS-1]
fig_6666666_87686_peg_282	gi|537396270|dbj|GAD34958.1|	50S ribosomal protein L14P [Microbacterium sp. TS-1]
fig_6666666_87686_peg_283	gi|16804659|ref|NP_466144.1|	50S ribosomal protein L24 [Listeria monocytogenes EGD-e]
fig_6666666_87686_peg_284	gi|16762855|ref|NP_458472.1|	50S ribosomal subunit protein L5 [Salmonella enterica subsp. enterica serovar Typhi str. CT18]
fig_6666666_87686_peg_285	gi|537396273|dbj|GAD34961.1|	30S ribosomal protein S8 [Microbacterium sp. TS-1]
fig_6666666_87686_peg_286	gi|16804655|ref|NP_466140.1|	50S ribosomal protein L6 [Listeria monocytogenes EGD-e]
fig_6666666_87686_peg_287	gi|16804654|ref|NP_466139.1|	50S ribosomal protein L18 [Listeria monocytogenes EGD-e]
fig_6666666_87686_peg_288	gi|16804653|ref|NP_466138.1|	30S ribosomal protein S5 [Listeria monocytogenes EGD-e]
fig_6666666_87686_peg_289	gi|16762861|ref|NP_458478.1|	50S ribosomal subunit protein L30 [Salmonella enterica subsp. enterica serovar Typhi str. CT18]
fig_6666666_87686_peg_290	gi|16804651|ref|NP_466136.1|	50S ribosomal protein L15 [Listeria monocytogenes EGD-e]
fig_6666666_87686_peg_291	gi|16804650|ref|NP_466135.1|	preprotein translocase subunit SecY [Listeria monocytogenes EGD-e]
fig_6666666_87686_peg_292	gi|16804649|ref|NP_466134.1|	adenylate kinase [Listeria monocytogenes EGD-e]
fig_6666666_87686_peg_293	gi|29654498|ref|NP_820190.1|	translation initiation factor IF-1 [Coxiella burnetii RSA 493]
fig_6666666_87686_peg_294	gi|77358717|ref|YP_338278.1|	50S ribosomal protein L36 [Coxiella burnetii RSA 493]
fig_6666666_87686_peg_295	gi|537396285|dbj|GAD34973.1|	30S ribosomal protein S13 [Microbacterium sp. TS-1]
fig_6666666_87686_peg_296	gi|537396286|dbj|GAD34974.1|	30S ribosomal protein S11 [Microbacterium sp. TS-1]
fig_6666666_87686_peg_297	gi|537396287|dbj|GAD34975.1|	DNA-directed RNA polymerase alpha subunit [Microbacterium sp. TS-1]
fig_6666666_87686_peg_298	gi|16804643|ref|NP_466128.1|	50S ribosomal protein L17 [Listeria monocytogenes EGD-e]
fig_6666666_87686_peg_299	gi|16804639|ref|NP_466124.1|	cobalt transporter ATP-binding subunit [Listeria monocytogenes EGD-e]
fig_6666666_87686_peg_300	gi|16804638|ref|NP_466123.1|	cobalt transporter ATP-binding subunit [Listeria monocytogenes EGD-e]
fig_6666666_87686_peg_301	gi|16804637|ref|NP_466122.1|	hypothetical protein lmo2599 [Listeria monocytogenes EGD-e]
fig_6666666_87686_peg_302	gi|16804636|ref|NP_466121.1|	tRNA pseudouridine synthase A [Listeria monocytogenes EGD-e]
fig_6666666_87686_peg_303	gi|16804635|ref|NP_466120.1|	50S ribosomal protein L13 [Listeria monocytogenes EGD-e]
fig_6666666_87686_peg_304	gi|16804634|ref|NP_466119.1|	30S ribosomal protein S9 [Listeria monocytogenes EGD-e]
fig_6666666_87686_peg_305	gi|16759808|ref|NP_455425.1|	pyruvate dehydrogenase [Salmonella enterica subsp. enterica serovar Typhi str. CT18]
fig_6666666_87686_peg_306	gi|537393350|dbj|GAD35195.1|	hypothetical protein MTS1_03038 [Microbacterium sp. TS-1]
fig_6666666_87686_peg_307	gi|16803050|ref|NP_464535.1|	hypothetical protein lmo1010 [Listeria monocytogenes EGD-e]
fig_6666666_87686_peg_308	gi|537393976|dbj|GAD32664.1|	H+/citrate symporter [Microbacterium sp. TS-1]
fig_6666666_87686_peg_311	gi|16803496|ref|NP_464981.1|	hypothetical protein lmo1456 [Listeria monocytogenes EGD-e]
fig_6666666_87686_peg_313	gi|490007640|ref|WP_003910476.1|	epoxide hydrolase [Mycobacterium tuberculosis]
fig_6666666_87686_peg_316	gi|537395900|dbj|GAD34588.1|	copper-translocating P-type ATPase [Microbacterium sp. TS-1]
fig_6666666_87686_peg_320	gi|16764613|ref|NP_460228.1|	hypothetical protein STM1261 [Salmonella enterica subsp. enterica serovar Typhimurium str. LT2]
fig_6666666_87686_peg_321	gi|16765105|ref|NP_460720.1|	nitrate reductase 1 alpha subunit [Salmonella enterica subsp. enterica serovar Typhimurium str. LT2]
fig_6666666_87686_peg_322	gi|16765104|ref|NP_460719.1|	nitrate reductase 1 beta subunit [Salmonella enterica subsp. enterica serovar Typhimurium str. LT2]
fig_6666666_87686_peg_324	gi|16764924|ref|NP_460539.1|	nitrate reductase 2 gamma subunit [Salmonella enterica subsp. enterica serovar Typhimurium str. LT2]
fig_6666666_87686_peg_326	gi|16803061|ref|NP_464546.1|	hypothetical protein lmo1021 [Listeria monocytogenes EGD-e]
fig_6666666_87686_peg_327	gi|16803062|ref|NP_464547.1|	hypothetical protein lmo1022 [Listeria monocytogenes EGD-e]
fig_6666666_87686_peg_330	gi|16764920|ref|NP_460535.1|	nitrate extrusion protein [Salmonella enterica subsp. enterica serovar Typhimurium str. LT2]
fig_6666666_87686_peg_331	gi|16804231|ref|NP_465716.1|	hypothetical protein lmo2192 [Listeria monocytogenes EGD-e]
fig_6666666_87686_peg_332	gi|16760138|ref|NP_455755.1|	oligopeptide transport ATP-binding protein OppD [Salmonella enterica subsp. enterica serovar Typhi str. CT18]
fig_6666666_87686_peg_333	gi|16804233|ref|NP_465718.1|	hypothetical protein lmo2194 [Listeria monocytogenes EGD-e]
fig_6666666_87686_peg_334	gi|16804234|ref|NP_465719.1|	hypothetical protein lmo2195 [Listeria monocytogenes EGD-e]
fig_6666666_87686_peg_335	gi|16765022|ref|NP_460637.1|	periplasmic murein tripeptide transport protein [Salmonella enterica subsp. enterica serovar Typhimurium str. LT2]
fig_6666666_87686_peg_337	gi|16803283|ref|NP_464768.1|	hypothetical protein lmo1243 [Listeria monocytogenes EGD-e]
fig_6666666_87686_peg_338	gi|16763774|ref|NP_459389.1|	MFS transport protein AraJ [Salmonella enterica subsp. enterica serovar Typhimurium str. LT2]
fig_6666666_87686_peg_339	gi|16764711|ref|NP_460326.1|	transporter [Salmonella enterica subsp. enterica serovar Typhimurium str. LT2]
fig_6666666_87686_peg_340	gi|537396094|dbj|GAD34782.1|	hypothetical protein MTS1_02151 [Microbacterium sp. TS-1]
fig_6666666_87686_peg_343	gi|16804383|ref|NP_465868.1|	hypothetical protein lmo2345 [Listeria monocytogenes EGD-e]
fig_6666666_87686_peg_344	gi|537395307|dbj|GAD33995.1|	permease of the major facilitator superfamily [Microbacterium sp. TS-1]
fig_6666666_87686_peg_345	gi|16802893|ref|NP_464378.1|	hypothetical protein lmo0852 [Listeria monocytogenes EGD-e]
fig_6666666_87686_peg_346	gi|537394071|dbj|GAD32759.1|	threonine dehydratase [Microbacterium sp. TS-1]
fig_6666666_87686_peg_349	gi|537396015|dbj|GAD34703.1|	putative alcohol dehydrogenase [Microbacterium sp. TS-1]
fig_6666666_87686_peg_353	gi|16803069|ref|NP_464554.1|	hypothetical protein lmo1029 [Listeria monocytogenes EGD-e]
fig_6666666_87686_peg_355	gi|16803140|ref|NP_464625.1|	cadmium resistance protein [Listeria monocytogenes EGD-e]
fig_6666666_87686_peg_356	gi|39546323|ref|NP_460619.2|	fumarate/nitrate reduction transcriptional regulator [Salmonella enterica subsp. enterica serovar Typhimurium str. LT2]
fig_6666666_87686_peg_357	gi|16802983|ref|NP_464468.1|	non-heme iron-binding ferritin [Listeria monocytogenes EGD-e]
fig_6666666_87686_peg_358	gi|16763464|ref|NP_459079.1|	L-carnitine/gamma-butyrobetaine antiporter [Salmonella enterica subsp. enterica serovar Typhimurium str. LT2]
fig_6666666_87686_peg_359	gi|537395032|dbj|GAD33720.1|	transcriptional regulator [Microbacterium sp. TS-1]
fig_6666666_87686_peg_360	gi|16764477|ref|NP_460092.1|	TrpR binding protein WrbA [Salmonella enterica subsp. enterica serovar Typhimurium str. LT2]
fig_6666666_87686_peg_361	gi|537395442|dbj|GAD34130.1|	Mn-dependent transcriptional regulator [Microbacterium sp. TS-1]
fig_6666666_87686_peg_362	gi|16803888|ref|NP_465373.1|	hypothetical protein lmo1848 [Listeria monocytogenes EGD-e]
fig_6666666_87686_peg_363	gi|16803888|ref|NP_465373.1|	hypothetical protein lmo1848 [Listeria monocytogenes EGD-e]
fig_6666666_87686_peg_364	gi|16803889|ref|NP_465374.1|	hypothetical protein lmo1849 [Listeria monocytogenes EGD-e]
fig_6666666_87686_peg_365	gi|16803887|ref|NP_465372.1|	hypothetical protein lmo1847 [Listeria monocytogenes EGD-e]
fig_6666666_87686_peg_366	gi|39546407|ref|NP_463415.2|	nucleotidase [Salmonella enterica subsp. enterica serovar Typhimurium str. LT2]
fig_6666666_87686_peg_367	gi|546197877|ref|WP_021828298.1|	4-alpha-glucanotransferase [Chlamydophila sp. 08-1274/3]
fig_6666666_87686_peg_368	gi|16762767|ref|NP_458384.1|	glycogen phosphorylase [Salmonella enterica subsp. enterica serovar Typhi str. CT18]
fig_6666666_87686_peg_370	gi|16802476|ref|NP_463961.1|	hypothetical protein lmo0432 [Listeria monocytogenes EGD-e]
fig_6666666_87686_peg_372	gi|490007585|ref|WP_003910422.1|	cyclase [Mycobacterium tuberculosis]
fig_6666666_87686_peg_377	gi|16762381|ref|NP_457998.1|	possible integral membrane transport protein [Salmonella enterica subsp. enterica serovar Typhi str. CT18]
fig_6666666_87686_peg_378	gi|16804515|ref|NP_466000.1|	UDP-glucose 4-epimerase [Listeria monocytogenes EGD-e]
fig_6666666_87686_peg_379	gi|537394856|dbj|GAD33544.1|	glycosyltransferase [Microbacterium sp. TS-1]
fig_6666666_87686_peg_380	gi|16804032|ref|NP_465517.1|	pyrimidine-nucleoside phosphorylase [Listeria monocytogenes EGD-e]
fig_6666666_87686_peg_381	gi|546198460|ref|WP_021828676.1|	UTP--glucose-1-phosphate uridylyltransferase family protein [Chlamydophila sp. 08-1274/3]
fig_6666666_87686_peg_382	gi|16761830|ref|NP_457447.1|	putative membrane protein [Salmonella enterica subsp. enterica serovar Typhi str. CT18]
fig_6666666_87686_peg_383	gi|29655368|ref|NP_821060.1|	pyrroline-5-carboxylate reductase [Coxiella burnetii RSA 493]
fig_6666666_87686_peg_384	gi|16804392|ref|NP_465877.1|	hypothetical protein lmo2354 [Listeria monocytogenes EGD-e]
fig_6666666_87686_peg_386	gi|16765301|ref|NP_460916.1|	alpha-amylase [Salmonella enterica subsp. enterica serovar Typhimurium str. LT2]
fig_6666666_87686_peg_388	gi|16804628|ref|NP_466113.1|	hypothetical protein lmo2590 [Listeria monocytogenes EGD-e]
fig_6666666_87686_peg_390	gi|16761861|ref|NP_457478.1|	agmatine ureohydrolase [Salmonella enterica subsp. enterica serovar Typhi str. CT18]
fig_6666666_87686_peg_392	gi|16802848|ref|NP_464333.1|	hypothetical protein lmo0806 [Listeria monocytogenes EGD-e]
fig_6666666_87686_peg_393	gi|16804159|ref|NP_465644.1|	hypothetical protein lmo2120 [Listeria monocytogenes EGD-e]
fig_6666666_87686_peg_394	gi|16804158|ref|NP_465643.1|	hypothetical protein lmo2119 [Listeria monocytogenes EGD-e]
fig_6666666_87686_peg_395	gi|16804157|ref|NP_465642.1|	phosphoglucosamine mutase [Listeria monocytogenes EGD-e]
fig_6666666_87686_peg_397	gi|16802769|ref|NP_464254.1|	glucosamine--fructose-6-phosphate aminotransferase [Listeria monocytogenes EGD-e]
fig_6666666_87686_peg_398	gi|16803745|ref|NP_465230.1|	hypothetical protein lmo1705 [Listeria monocytogenes EGD-e]
fig_6666666_87686_peg_399	gi|16759032|ref|NP_454649.1|	possible sulfatase [Salmonella enterica subsp. enterica serovar Typhi str. CT18]
fig_6666666_87686_peg_402	gi|16802148|ref|NP_463633.1|	hypothetical protein lmo0100 [Listeria monocytogenes EGD-e]
fig_6666666_87686_peg_404	gi|16803037|ref|NP_464522.1|	ATP-dependent protease [Listeria monocytogenes EGD-e]
fig_6666666_87686_peg_405	gi|16802832|ref|NP_464317.1|	hypothetical protein lmo0790 [Listeria monocytogenes EGD-e]
fig_6666666_87686_peg_406	gi|16802954|ref|NP_464439.1|	hypothetical protein lmo0913 [Listeria monocytogenes EGD-e]
fig_6666666_87686_peg_409	gi|16803618|ref|NP_465103.1|	hypothetical protein lmo1578 [Listeria monocytogenes EGD-e]
fig_6666666_87686_peg_410	gi|29655306|ref|NP_820998.1|	O-succinylhomoserine (thiol)-lyase [Coxiella burnetii RSA 493]
fig_6666666_87686_peg_411	gi|16760473|ref|NP_456090.1|	copper-zinc superoxide dismutase [Salmonella enterica subsp. enterica serovar Typhi str. CT18]
fig_6666666_87686_peg_414	gi|16804044|ref|NP_465529.1|	hypothetical protein lmo2005 [Listeria monocytogenes EGD-e]
fig_6666666_87686_peg_415	gi|16803663|ref|NP_465148.1|	hypothetical protein lmo1623 [Listeria monocytogenes EGD-e]
fig_6666666_87686_peg_417	gi|16803679|ref|NP_465164.1|	hypothetical protein lmo1639 [Listeria monocytogenes EGD-e]
fig_6666666_87686_peg_419	gi|537395092|dbj|GAD33780.1|	transcriptional regulator [Microbacterium sp. TS-1]
fig_6666666_87686_peg_420	gi|537394036|dbj|GAD32724.1|	putative flavodoxin reductase [Microbacterium sp. TS-1]
fig_6666666_87686_peg_423	gi|16803910|ref|NP_465395.1|	hypothetical protein lmo1870 [Listeria monocytogenes EGD-e]
fig_6666666_87686_peg_427	gi|258588242|pdb|3EHG|A	A Chain A, Crystal Structure Of The Atp-Binding Domain Of Desk In Complex With Atp
fig_6666666_87686_peg_428	gi|537393902|dbj|GAD35747.1|	response regulator [Microbacterium sp. TS-1]
fig_6666666_87686_peg_429	gi|16764180|ref|NP_459795.1|	ABC-type multidrug transport system ATPase component [Salmonella enterica subsp. enterica serovar Typhimurium str. LT2]
fig_6666666_87686_peg_430	gi|16802965|ref|NP_464450.1|	hypothetical protein lmo0925 [Listeria monocytogenes EGD-e]
fig_6666666_87686_peg_431	gi|16803204|ref|NP_464689.1|	ATP:cob(I)alamin adenosyltransferase PduO [Listeria monocytogenes EGD-e]
fig_6666666_87686_peg_433	gi|16763992|ref|NP_459607.1|	dehydrogenase [Salmonella enterica subsp. enterica serovar Typhimurium str. LT2]
fig_6666666_87686_peg_435	gi|29655279|ref|NP_820971.1|	D,D-heptose 1,7-bisphosphate phosphatase [Coxiella burnetii RSA 493]
fig_6666666_87686_peg_436	gi|16804775|ref|NP_466260.1|	hypothetical protein lmo2738 [Listeria monocytogenes EGD-e]
fig_6666666_87686_peg_438	gi|16804803|ref|NP_466288.1|	hypothetical protein lmo2766 [Listeria monocytogenes EGD-e]
fig_6666666_87686_peg_439	gi|16802564|ref|NP_464049.1|	hypothetical protein lmo0521 [Listeria monocytogenes EGD-e]
fig_6666666_87686_peg_440	gi|16759777|ref|NP_455394.1|	conserved hypothetical protein [Salmonella enterica subsp. enterica serovar Typhi str. CT18]
fig_6666666_87686_peg_441	gi|161353604|ref|NP_460287.2|	hypothetical protein STM1321 [Salmonella enterica subsp. enterica serovar Typhimurium str. LT2]
fig_6666666_87686_peg_442	gi|16804156|ref|NP_465641.1|	hypothetical protein lmo2117 [Listeria monocytogenes EGD-e]
fig_6666666_87686_peg_443	gi|16764362|ref|NP_459977.1|	diaminopropionate ammonia-lyase [Salmonella enterica subsp. enterica serovar Typhimurium str. LT2]
fig_6666666_87686_peg_445	gi|16802562|ref|NP_464047.1|	hypothetical protein lmo0519 [Listeria monocytogenes EGD-e]
fig_6666666_87686_peg_448	gi|16802798|ref|NP_464283.1|	hypothetical protein lmo0756 [Listeria monocytogenes EGD-e]
fig_6666666_87686_peg_449	gi|16802799|ref|NP_464284.1|	hypothetical protein lmo0757 [Listeria monocytogenes EGD-e]
fig_6666666_87686_peg_450	gi|16767445|ref|NP_463060.1|	Na+-dependent transporter [Salmonella enterica subsp. enterica serovar Typhimurium str. LT2]
fig_6666666_87686_peg_451	gi|537395611|dbj|GAD34299.1|	O-methyltransferase family 3 [Microbacterium sp. TS-1]
fig_6666666_87686_peg_453	gi|16802815|ref|NP_464300.1|	hypothetical protein lmo0773 [Listeria monocytogenes EGD-e]
fig_6666666_87686_peg_454	gi|16803424|ref|NP_464909.1|	hypothetical protein lmo1384 [Listeria monocytogenes EGD-e]
fig_6666666_87686_peg_455	gi|16766837|ref|NP_462452.1|	gamma-glutamyltranspeptidase [Salmonella enterica subsp. enterica serovar Typhimurium str. LT2]
fig_6666666_87686_peg_456	gi|16759435|ref|NP_455052.1|	conserved hypothetical protein [Salmonella enterica subsp. enterica serovar Typhi str. CT18]
fig_6666666_87686_peg_457	gi|16761721|ref|NP_457338.1|	putative 6-pyruvoyl tetrahydrobiopterin synthase [Salmonella enterica subsp. enterica serovar Typhi str. CT18]
fig_6666666_87686_peg_458	gi|16761723|ref|NP_457340.1|	conserved hypothetical protein [Salmonella enterica subsp. enterica serovar Typhi str. CT18]
fig_6666666_87686_peg_459	gi|537394623|dbj|GAD33311.1|	dithiol-disulfide isomerase [Microbacterium sp. TS-1]
fig_6666666_87686_peg_460	gi|16766273|ref|NP_461888.1|	7-cyano-7-deazaguanine reductase [Salmonella enterica subsp. enterica serovar Typhimurium str. LT2]
fig_6666666_87686_peg_461	gi|29655087|ref|NP_820779.1|	hypothetical protein CBU_1800 [Coxiella burnetii RSA 493]
fig_6666666_87686_peg_463	gi|16802694|ref|NP_464179.1|	hypothetical protein lmo0652 [Listeria monocytogenes EGD-e]
fig_6666666_87686_peg_464	gi|546197431|ref|WP_021828094.1|	dicarboxylate symporter family protein [Chlamydophila sp. 08-1274/3]
fig_6666666_87686_peg_466	gi|16759413|ref|NP_455030.1|	hpothetical major facilitator family transport protein [Salmonella enterica subsp. enterica serovar Typhi str. CT18]
fig_6666666_87686_peg_468	gi|16804560|ref|NP_466045.1|	hypothetical protein lmo2522 [Listeria monocytogenes EGD-e]
fig_6666666_87686_peg_469	gi|16764170|ref|NP_459785.1|	permease [Salmonella enterica subsp. enterica serovar Typhimurium str. LT2]
fig_6666666_87686_peg_470	gi|16802414|ref|NP_463899.1|	hypothetical protein lmo0369 [Listeria monocytogenes EGD-e]
fig_6666666_87686_peg_471	gi|16803847|ref|NP_465332.1|	3-ketoacyl-ACP reductase [Listeria monocytogenes EGD-e]
fig_6666666_87686_peg_472	gi|16804280|ref|NP_465765.1|	hypothetical protein lmo2241 [Listeria monocytogenes EGD-e]
fig_6666666_87686_peg_473	gi|16804806|ref|NP_466291.1|	hypothetical protein lmo2769 [Listeria monocytogenes EGD-e]
fig_6666666_87686_peg_476	gi|537393365|dbj|GAD35210.1|	short-chain dehydrogenase/reductase [Microbacterium sp. TS-1]
fig_6666666_87686_peg_477	gi|16803050|ref|NP_464535.1|	hypothetical protein lmo1010 [Listeria monocytogenes EGD-e]
fig_6666666_87686_peg_478	gi|16765537|ref|NP_461152.1|	proton efflux pump [Salmonella enterica subsp. enterica serovar Typhimurium str. LT2]
fig_6666666_87686_peg_480	gi|16766914|ref|NP_462529.1|	dipeptide transporter ATP-binding subunit [Salmonella enterica subsp. enterica serovar Typhimurium str. LT2]
fig_6666666_87686_peg_481	gi|16766917|ref|NP_462532.1|	dipeptide transport protein [Salmonella enterica subsp. enterica serovar Typhimurium str. LT2]
fig_6666666_87686_peg_484	gi|16803341|ref|NP_464826.1|	hypothetical protein lmo1301 [Listeria monocytogenes EGD-e]
fig_6666666_87686_peg_487	gi|16767645|ref|NP_463260.1|	iron-sulfur cluster repair di-iron protein [Salmonella enterica subsp. enterica serovar Typhimurium str. LT2]
fig_6666666_87686_peg_488	gi|16804538|ref|NP_466023.1|	two-component sensor histidine kinase [Listeria monocytogenes EGD-e]
fig_6666666_87686_peg_489	gi|16804539|ref|NP_466024.1|	two-component response phosphate regulator [Listeria monocytogenes EGD-e]
fig_6666666_87686_peg_490	gi|16803089|ref|NP_464574.1|	hypothetical protein lmo1049 [Listeria monocytogenes EGD-e]
fig_6666666_87686_peg_491	gi|16803088|ref|NP_464573.1|	hypothetical protein lmo1048 [Listeria monocytogenes EGD-e]
fig_6666666_87686_peg_492	gi|16803086|ref|NP_464571.1|	molybdenum cofactor biosynthesis protein MoaC [Listeria monocytogenes EGD-e]
fig_6666666_87686_peg_493	gi|16803082|ref|NP_464567.1|	hypothetical protein lmo1042 [Listeria monocytogenes EGD-e]
fig_6666666_87686_peg_494	gi|16803083|ref|NP_464568.1|	hypothetical protein lmo1043 [Listeria monocytogenes EGD-e]
fig_6666666_87686_peg_495	gi|16803084|ref|NP_464569.1|	hypothetical protein lmo1044 [Listeria monocytogenes EGD-e]
fig_6666666_87686_peg_496	gi|16803085|ref|NP_464570.1|	hypothetical protein lmo1045 [Listeria monocytogenes EGD-e]
fig_6666666_87686_peg_497	gi|16762437|ref|NP_458054.1|	molybdopterin-guanine dinucleotide biosynthesis protein A [Salmonella enterica subsp. enterica serovar Typhi str. CT18]
fig_6666666_87686_peg_498	gi|16803087|ref|NP_464572.1|	molybdenum cofactor biosynthesis protein A [Listeria monocytogenes EGD-e]
fig_6666666_87686_peg_499	gi|16804753|ref|NP_466238.1|	hypothetical protein lmo2716 [Listeria monocytogenes EGD-e]
fig_6666666_87686_peg_500	gi|16759827|ref|NP_455444.1|	transport ATP-binding protein CydC [Salmonella enterica subsp. enterica serovar Typhi str. CT18]
fig_6666666_87686_peg_501	gi|16804552|ref|NP_466037.1|	hypothetical protein lmo2514 [Listeria monocytogenes EGD-e]
fig_6666666_87686_peg_504	gi|16804271|ref|NP_465756.1|	hypothetical protein lmo2232 [Listeria monocytogenes EGD-e]
fig_6666666_87686_peg_505	gi|16761164|ref|NP_456781.1|	putative helicase [Salmonella enterica subsp. enterica serovar Typhi str. CT18]
fig_6666666_87686_peg_508	gi|16804863|ref|NP_466348.1|	hypothetical protein lmo2826 [Listeria monocytogenes EGD-e]
fig_6666666_87686_peg_509	gi|16804786|ref|NP_466271.1|	hypothetical protein lmo2749 [Listeria monocytogenes EGD-e]
fig_6666666_87686_peg_510	gi|16804787|ref|NP_466272.1|	hypothetical protein lmo2750 [Listeria monocytogenes EGD-e]
fig_6666666_87686_peg_513	gi|16764083|ref|NP_459698.1|	carboxylase [Salmonella enterica subsp. enterica serovar Typhimurium str. LT2]
fig_6666666_87686_peg_514	gi|16804794|ref|NP_466279.1|	hypothetical protein lmo2757 [Listeria monocytogenes EGD-e]
fig_6666666_87686_peg_516	gi|537393330|dbj|GAD35175.1|	ribonucleoside-diphosphate reductase 2, operonprotein nrdI [Microbacterium sp. TS-1]
fig_6666666_87686_peg_517	gi|537393329|dbj|GAD35174.1|	ribonucleotide-diphosphate reductase subunitalpha [Microbacterium sp. TS-1]
fig_6666666_87686_peg_518	gi|537393328|dbj|GAD35173.1|	ribonucleotide-diphosphate reductase subunitbeta [Microbacterium sp. TS-1]
fig_6666666_87686_peg_520	gi|546198445|ref|WP_021828661.1|	riboflavin biosynthesis protein RibD [Chlamydophila sp. 08-1274/3]
fig_6666666_87686_peg_521	gi|537393835|dbj|GAD35680.1|	riboflavin synthase alpha chain [Microbacterium sp. TS-1]
fig_6666666_87686_peg_522	gi|215919014|ref|NP_819677.2|	3,4-dihydroxy-2-butanone 4-phosphate synthase [Coxiella burnetii RSA 493]
fig_6666666_87686_peg_523	gi|16759394|ref|NP_455011.1|	6,7-dimethyl-8-ribityllumazine synthase (riboflavin synthase beta chain) [Salmonella enterica subsp. enterica serovar Typhi str. CT18]
fig_6666666_87686_peg_525	gi|16803847|ref|NP_465332.1|	3-ketoacyl-ACP reductase [Listeria monocytogenes EGD-e]
fig_6666666_87686_peg_526	gi|537395117|dbj|GAD33805.1|	enterochelin ABC transporter permease [Microbacterium sp. TS-1]
fig_6666666_87686_peg_527	gi|537395116|dbj|GAD33804.1|	enterochelin ABC transporter permease [Microbacterium sp. TS-1]
fig_6666666_87686_peg_528	gi|537395115|dbj|GAD33803.1|	enterochelin ABC transporter ATPase [Microbacterium sp. TS-1]
fig_6666666_87686_peg_529	gi|537395118|dbj|GAD33806.1|	enterochelin ABC transporter periplasmicprotein [Microbacterium sp. TS-1]
fig_6666666_87686_peg_530	gi|16803460|ref|NP_464945.1|	UDP-N-acetylenolpyruvoylglucosamine reductase [Listeria monocytogenes EGD-e]
fig_6666666_87686_peg_534	gi|16804213|ref|NP_465698.1|	hypothetical protein lmo2174 [Listeria monocytogenes EGD-e]
fig_6666666_87686_peg_535	gi|16803066|ref|NP_464551.1|	hypothetical protein lmo1026 [Listeria monocytogenes EGD-e]
fig_6666666_87686_peg_536	gi|16802999|ref|NP_464484.1|	hypothetical protein lmo0959 [Listeria monocytogenes EGD-e]
fig_6666666_87686_peg_537	gi|16804554|ref|NP_466039.1|	hypothetical protein lmo2516 [Listeria monocytogenes EGD-e]
fig_6666666_87686_peg_538	gi|16804552|ref|NP_466037.1|	hypothetical protein lmo2514 [Listeria monocytogenes EGD-e]
fig_6666666_87686_peg_539	gi|16804551|ref|NP_466036.1|	hypothetical protein lmo2513 [Listeria monocytogenes EGD-e]
fig_6666666_87686_peg_540	gi|16804550|ref|NP_466035.1|	hypothetical protein lmo2512 [Listeria monocytogenes EGD-e]
fig_6666666_87686_peg_541	gi|537393733|dbj|GAD35578.1|	ribosome-associated protein Y (PSrp-1) [Microbacterium sp. TS-1]
fig_6666666_87686_peg_542	gi|16804548|ref|NP_466033.1|	preprotein translocase subunit SecA [Listeria monocytogenes EGD-e]
fig_6666666_87686_peg_543	gi|16804547|ref|NP_466032.1|	peptide chain release factor 2 [Listeria monocytogenes EGD-e]
fig_6666666_87686_peg_546	gi|16804560|ref|NP_466045.1|	hypothetical protein lmo2522 [Listeria monocytogenes EGD-e]
fig_6666666_87686_peg_547	gi|537395083|dbj|GAD33771.1|	putative thiol-disulfide isomerase [Microbacterium sp. TS-1]
fig_6666666_87686_peg_548	gi|16804529|ref|NP_466014.1|	hypothetical protein lmo2491 [Listeria monocytogenes EGD-e]
fig_6666666_87686_peg_549	gi|16804528|ref|NP_466013.1|	hypothetical protein lmo2490 [Listeria monocytogenes EGD-e]
fig_6666666_87686_peg_550	gi|16804527|ref|NP_466012.1|	excinuclease ABC subunit B [Listeria monocytogenes EGD-e]
fig_6666666_87686_peg_551	gi|16804526|ref|NP_466011.1|	excinuclease ABC subunit A [Listeria monocytogenes EGD-e]
fig_6666666_87686_peg_552	gi|16804525|ref|NP_466010.1|	hypothetical protein lmo2487 [Listeria monocytogenes EGD-e]
fig_6666666_87686_peg_553	gi|16804521|ref|NP_466006.1|	HPr kinase/phosphorylase [Listeria monocytogenes EGD-e]
fig_6666666_87686_peg_554	gi|16804520|ref|NP_466005.1|	prolipoprotein diacylglyceryl transferase [Listeria monocytogenes EGD-e]
fig_6666666_87686_peg_555	gi|16804518|ref|NP_466003.1|	hypothetical protein lmo2480 [Listeria monocytogenes EGD-e]
fig_6666666_87686_peg_556	gi|16804517|ref|NP_466002.1|	hypothetical protein lmo2479 [Listeria monocytogenes EGD-e]
fig_6666666_87686_peg_557	gi|16804516|ref|NP_466001.1|	thioredoxin reductase [Listeria monocytogenes EGD-e]
fig_6666666_87686_peg_558	gi|16804512|ref|NP_465997.1|	hypothetical protein lmo2474 [Listeria monocytogenes EGD-e]
fig_6666666_87686_peg_559	gi|16804511|ref|NP_465996.1|	hypothetical protein lmo2473 [Listeria monocytogenes EGD-e]
fig_6666666_87686_peg_560	gi|16804510|ref|NP_465995.1|	hypothetical protein lmo2472 [Listeria monocytogenes EGD-e]
fig_6666666_87686_peg_561	gi|16803734|ref|NP_465219.1|	hypothetical protein lmo1694 [Listeria monocytogenes EGD-e]
fig_6666666_87686_peg_562	gi|16804506|ref|NP_465991.1|	ATP-dependent Clp protease proteolytic subunit [Listeria monocytogenes EGD-e]
fig_6666666_87686_peg_563	gi|16802621|ref|NP_464106.1|	hypothetical protein lmo0578 [Listeria monocytogenes EGD-e]
fig_6666666_87686_peg_564	gi|16763343|ref|NP_458960.1|	putative membrane protein [Salmonella enterica subsp. enterica serovar Typhi str. CT18]
fig_6666666_87686_peg_566	gi|16804498|ref|NP_465983.1|	hypothetical protein lmo2460 [Listeria monocytogenes EGD-e]
fig_6666666_87686_peg_567	gi|16804497|ref|NP_465982.1|	glyceraldehyde-3-phosphate dehydrogenase [Listeria monocytogenes EGD-e]
fig_6666666_87686_peg_568	gi|16804496|ref|NP_465981.1|	phosphoglycerate kinase [Listeria monocytogenes EGD-e]
fig_6666666_87686_peg_569	gi|16804495|ref|NP_465980.1|	triosephosphate isomerase [Listeria monocytogenes EGD-e]
fig_6666666_87686_peg_570	gi|16804494|ref|NP_465979.1|	phosphoglyceromutase [Listeria monocytogenes EGD-e]
fig_6666666_87686_peg_571	gi|16761724|ref|NP_457341.1|	enolase [Salmonella enterica subsp. enterica serovar Typhi str. CT18]
fig_6666666_87686_peg_572	gi|16804489|ref|NP_465974.1|	preprotein translocase subunit SecG [Listeria monocytogenes EGD-e]
fig_6666666_87686_peg_573	gi|16804488|ref|NP_465973.1|	hypothetical protein lmo2450 [Listeria monocytogenes EGD-e]
fig_6666666_87686_peg_574	gi|16804487|ref|NP_465972.1|	hypothetical protein lmo2449 [Listeria monocytogenes EGD-e]
fig_6666666_87686_peg_575	gi|537394463|dbj|GAD33151.1|	SsrA-binding protein [Microbacterium sp. TS-1]
fig_6666666_87686_peg_576	gi|16804270|ref|NP_465755.1|	hypothetical protein lmo2231 [Listeria monocytogenes EGD-e]
fig_6666666_87686_peg_577	gi|16764628|ref|NP_460243.1|	hypothetical protein STM1277 [Salmonella enterica subsp. enterica serovar Typhimurium str. LT2]
fig_6666666_87686_peg_578	gi|16764709|ref|NP_460324.1|	3-dehydroquinate dehydratase [Salmonella enterica subsp. enterica serovar Typhimurium str. LT2]
fig_6666666_87686_peg_579	gi|16803649|ref|NP_465134.1|	hypothetical protein lmo1609 [Listeria monocytogenes EGD-e]
fig_6666666_87686_peg_580	gi|16804464|ref|NP_465949.1|	hypothetical protein lmo2426 [Listeria monocytogenes EGD-e]
fig_6666666_87686_peg_581	gi|16804463|ref|NP_465948.1|	glycine cleavage system protein H [Listeria monocytogenes EGD-e]
fig_6666666_87686_peg_584	gi|16804457|ref|NP_465942.1|	hypothetical protein lmo2419 [Listeria monocytogenes EGD-e]
fig_6666666_87686_peg_585	gi|16804456|ref|NP_465941.1|	hypothetical protein lmo2418 [Listeria monocytogenes EGD-e]
fig_6666666_87686_peg_586	gi|16804455|ref|NP_465940.1|	hypothetical protein lmo2417 [Listeria monocytogenes EGD-e]
fig_6666666_87686_peg_589	gi|537394480|dbj|GAD33168.1|	Flp pilus assembly protein, ATPase CpaF [Microbacterium sp. TS-1]
fig_6666666_87686_peg_601	gi|16803861|ref|NP_465346.1|	hypothetical protein lmo1821 [Listeria monocytogenes EGD-e]
fig_6666666_87686_peg_602	gi|16803860|ref|NP_465345.1|	hypothetical protein lmo1820 [Listeria monocytogenes EGD-e]
fig_6666666_87686_peg_605	gi|16804453|ref|NP_465938.1|	hypothetical protein lmo2415 [Listeria monocytogenes EGD-e]
fig_6666666_87686_peg_606	gi|16804452|ref|NP_465937.1|	hypothetical protein lmo2414 [Listeria monocytogenes EGD-e]
fig_6666666_87686_peg_607	gi|16804451|ref|NP_465936.1|	hypothetical protein lmo2413 [Listeria monocytogenes EGD-e]
fig_6666666_87686_peg_608	gi|16804450|ref|NP_465935.1|	hypothetical protein lmo2412 [Listeria monocytogenes EGD-e]
fig_6666666_87686_peg_609	gi|537394648|dbj|GAD33336.1|	ABC transporter permease protein [Microbacterium sp. TS-1]
fig_6666666_87686_peg_610	gi|16804096|ref|NP_465581.1|	protoheme IX farnesyltransferase [Listeria monocytogenes EGD-e]
fig_6666666_87686_peg_612	gi|16762518|ref|NP_458135.1|	D-serine dehydratase [Salmonella enterica subsp. enterica serovar Typhi str. CT18]
fig_6666666_87686_peg_613	gi|16804317|ref|NP_465802.1|	L-alanoyl-D-glutamate peptidase [Listeria monocytogenes EGD-e]
fig_6666666_87686_peg_614	gi|537393846|dbj|GAD35691.1|	putative amino acid aldolase or racemase [Microbacterium sp. TS-1]
fig_6666666_87686_peg_615	gi|16804584|ref|NP_466069.1|	threonine synthase [Listeria monocytogenes EGD-e]
fig_6666666_87686_peg_616	gi|16802817|ref|NP_464302.1|	hypothetical protein lmo0775 [Listeria monocytogenes EGD-e]
fig_6666666_87686_peg_618	gi|16767049|ref|NP_462664.1|	permease [Salmonella enterica subsp. enterica serovar Typhimurium str. LT2]
fig_6666666_87686_peg_621	gi|16759481|ref|NP_455098.1|	putative membrane protein [Salmonella enterica subsp. enterica serovar Typhi str. CT18]
fig_6666666_87686_peg_622	gi|16763636|ref|NP_459251.1|	DL-methionine transporter ATP-binding subunit [Salmonella enterica subsp. enterica serovar Typhimurium str. LT2]
fig_6666666_87686_peg_623	gi|16804444|ref|NP_465929.1|	hypothetical protein lmo2406 [Listeria monocytogenes EGD-e]
fig_6666666_87686_peg_625	gi|16804441|ref|NP_465926.1|	hypothetical protein lmo2403 [Listeria monocytogenes EGD-e]
fig_6666666_87686_peg_627	gi|16764900|ref|NP_460515.1|	Na+/H+ antiporter [Salmonella enterica subsp. enterica serovar Typhimurium str. LT2]
fig_6666666_87686_peg_628	gi|29654568|ref|NP_820260.1|	lipoyl synthase [Coxiella burnetii RSA 493]
fig_6666666_87686_peg_632	gi|16804439|ref|NP_465924.1|	hypothetical protein lmo2401 [Listeria monocytogenes EGD-e]
fig_6666666_87686_peg_633	gi|16802126|ref|NP_463611.1|	hypothetical protein lmo0078 [Listeria monocytogenes EGD-e]
fig_6666666_87686_peg_634	gi|537393945|dbj|GAD35790.1|	biotin synthase [Microbacterium sp. TS-1]
fig_6666666_87686_peg_635	gi|16804431|ref|NP_465916.1|	hypothetical protein lmo2393 [Listeria monocytogenes EGD-e]
fig_6666666_87686_peg_636	gi|16804435|ref|NP_465920.1|	hypothetical protein lmo2397 [Listeria monocytogenes EGD-e]
fig_6666666_87686_peg_637	gi|16804676|ref|NP_466161.1|	hypothetical protein lmo2638 [Listeria monocytogenes EGD-e]
fig_6666666_87686_peg_638	gi|16804430|ref|NP_465915.1|	hypothetical protein lmo2392 [Listeria monocytogenes EGD-e]
fig_6666666_87686_peg_639	gi|537394691|dbj|GAD33379.1|	DNA-binding protein [Microbacterium sp. TS-1]
fig_6666666_87686_peg_640	gi|16804427|ref|NP_465912.1|	hypothetical protein lmo2389 [Listeria monocytogenes EGD-e]
fig_6666666_87686_peg_642	gi|16767722|ref|NP_463337.1|	leucyl aminopeptidase [Salmonella enterica subsp. enterica serovar Typhimurium str. LT2]
fig_6666666_87686_peg_643	gi|16804423|ref|NP_465908.1|	hypothetical protein lmo2385 [Listeria monocytogenes EGD-e]
fig_6666666_87686_peg_644	gi|16804422|ref|NP_465907.1|	monovalent cation/H+ antiporter subunit G [Listeria monocytogenes EGD-e]
fig_6666666_87686_peg_645	gi|29654874|ref|NP_820566.1|	Na(+)/H(+) antiporter subunit F [Coxiella burnetii RSA 493]
fig_6666666_87686_peg_646	gi|16804420|ref|NP_465905.1|	monovalent cation/H+ antiporter subunit E [Listeria monocytogenes EGD-e]
fig_6666666_87686_peg_647	gi|16804419|ref|NP_465904.1|	monovalent cation/H+ antiporter subunit D [Listeria monocytogenes EGD-e]
fig_6666666_87686_peg_648	gi|16804418|ref|NP_465903.1|	monovalent cation/H+ antiporter subunit C [Listeria monocytogenes EGD-e]
fig_6666666_87686_peg_649	gi|16804417|ref|NP_465902.1|	monovalent cation/H+ antiporter subunit B [Listeria monocytogenes EGD-e]
fig_6666666_87686_peg_650	gi|16804416|ref|NP_465901.1|	monovalent cation/H+ antiporter subunit A [Listeria monocytogenes EGD-e]
fig_6666666_87686_peg_651	gi|16804414|ref|NP_465899.1|	hypothetical protein lmo2376 [Listeria monocytogenes EGD-e]
fig_6666666_87686_peg_654	gi|16804407|ref|NP_465892.1|	general stress protein 13 [Listeria monocytogenes EGD-e]
fig_6666666_87686_peg_655	gi|29653967|ref|NP_819659.1|	bifunctional proline dehydrogenase/pyrroline-5-carboxylate dehydrogenase [Coxiella burnetii RSA 493]
fig_6666666_87686_peg_656	gi|16766756|ref|NP_462371.1|	bifunctional N-succinyldiaminopimelate-aminotransferase/acetylornithine transaminase protein [Salmonella enterica subsp. enterica serovar Typhimurium str. LT2]
fig_6666666_87686_peg_657	gi|16765136|ref|NP_460751.1|	glutamic dehyrogenase-like protein [Salmonella enterica subsp. enterica serovar Typhimurium str. LT2]
fig_6666666_87686_peg_658	gi|16765136|ref|NP_460751.1|	glutamic dehyrogenase-like protein [Salmonella enterica subsp. enterica serovar Typhimurium str. LT2]
fig_6666666_87686_peg_660	gi|16803671|ref|NP_465156.1|	anthranilate phosphoribosyltransferase [Listeria monocytogenes EGD-e]
fig_6666666_87686_peg_661	gi|16803670|ref|NP_465155.1|	indole-3-glycerol phosphate synthase [Listeria monocytogenes EGD-e]
fig_6666666_87686_peg_662	gi|16803669|ref|NP_465154.1|	N-(5'-phosphoribosyl)anthranilate isomerase [Listeria monocytogenes EGD-e]
fig_6666666_87686_peg_663	gi|16803668|ref|NP_465153.1|	tryptophan synthase subunit beta [Listeria monocytogenes EGD-e]
fig_6666666_87686_peg_664	gi|16803667|ref|NP_465152.1|	tryptophan synthase subunit alpha [Listeria monocytogenes EGD-e]
fig_6666666_87686_peg_665	gi|16804405|ref|NP_465890.1|	glucose-6-phosphate isomerase [Listeria monocytogenes EGD-e]
fig_6666666_87686_peg_666	gi|16802972|ref|NP_464457.1|	hypothetical protein lmo0932 [Listeria monocytogenes EGD-e]
fig_6666666_87686_peg_667	gi|16803311|ref|NP_464796.1|	hypothetical protein lmo1271 [Listeria monocytogenes EGD-e]
fig_6666666_87686_peg_668	gi|16804307|ref|NP_465792.1|	hypothetical protein lmo2268 [Listeria monocytogenes EGD-e]
fig_6666666_87686_peg_669	gi|16804306|ref|NP_465791.1|	hypothetical protein lmo2267 [Listeria monocytogenes EGD-e]
fig_6666666_87686_peg_671	gi|16804305|ref|NP_465790.1|	hypothetical protein lmo2266 [Listeria monocytogenes EGD-e]
fig_6666666_87686_peg_672	gi|16804304|ref|NP_465789.1|	hypothetical protein lmo2265 [Listeria monocytogenes EGD-e]
fig_6666666_87686_peg_673	gi|16804165|ref|NP_465650.1|	hypothetical protein lmo2126 [Listeria monocytogenes EGD-e]
fig_6666666_87686_peg_675	gi|16803095|ref|NP_464580.1|	dihydrolipoamide dehydrogenase [Listeria monocytogenes EGD-e]
fig_6666666_87686_peg_676	gi|16803903|ref|NP_465388.1|	hypothetical protein lmo1863 [Listeria monocytogenes EGD-e]
fig_6666666_87686_peg_677	gi|16804302|ref|NP_465787.1|	hypothetical protein lmo2263 [Listeria monocytogenes EGD-e]
fig_6666666_87686_peg_678	gi|16804300|ref|NP_465785.1|	hypothetical protein lmo2261 [Listeria monocytogenes EGD-e]
fig_6666666_87686_peg_679	gi|537394237|dbj|GAD32925.1|	bacitracin resistance protein [Microbacterium sp. TS-1]
fig_6666666_87686_peg_680	gi|16804245|ref|NP_465730.1|	hypothetical protein lmo2206 [Listeria monocytogenes EGD-e]
fig_6666666_87686_peg_681	gi|16763396|ref|NP_459011.1|	alanine/glycine transport protein [Salmonella enterica subsp. enterica serovar Typhimurium str. LT2]
fig_6666666_87686_peg_682	gi|537395788|dbj|GAD34476.1|	ABC transporter ATP-binding protein [Microbacterium sp. TS-1]
fig_6666666_87686_peg_683	gi|16760898|ref|NP_456515.1|	putative ABC transporter membrane protein [Salmonella enterica subsp. enterica serovar Typhi str. CT18]
fig_6666666_87686_peg_684	gi|16802888|ref|NP_464373.1|	hypothetical protein lmo0847 [Listeria monocytogenes EGD-e]
fig_6666666_87686_peg_685	gi|537395787|dbj|GAD34475.1|	amino acid ABC transporter substrate-binding protein [Microbacterium sp. TS-1]
fig_6666666_87686_peg_686	gi|16803333|ref|NP_464818.1|	hypothetical protein lmo1293 [Listeria monocytogenes EGD-e]
fig_6666666_87686_peg_687	gi|16803578|ref|NP_465063.1|	glycerol kinase [Listeria monocytogenes EGD-e]
fig_6666666_87686_peg_688	gi|16803579|ref|NP_465064.1|	hypothetical protein lmo1539 [Listeria monocytogenes EGD-e]
fig_6666666_87686_peg_689	gi|16803445|ref|NP_464930.1|	hypothetical protein lmo1405 [Listeria monocytogenes EGD-e]
fig_6666666_87686_peg_690	gi|537394990|dbj|GAD33678.1|	dioxygenase [Microbacterium sp. TS-1]
fig_6666666_87686_peg_692	gi|16760138|ref|NP_455755.1|	oligopeptide transport ATP-binding protein OppD [Salmonella enterica subsp. enterica serovar Typhi str. CT18]
fig_6666666_87686_peg_693	gi|16765086|ref|NP_460701.1|	oligopeptide transport protein [Salmonella enterica subsp. enterica serovar Typhimurium str. LT2]
fig_6666666_87686_peg_694	gi|16759767|ref|NP_455384.1|	hypothetical ABC transporter permease protein [Salmonella enterica subsp. enterica serovar Typhi str. CT18]
fig_6666666_87686_peg_695	gi|537394126|dbj|GAD32814.1|	dipeptide/oligopeptide ABC transporter permease protein [Microbacterium sp. TS-1]
fig_6666666_87686_peg_696	gi|226192634|pdb|3DRF|A	A Chain A, Lactococcal Oppa Complexed With An Endogenous Peptide In The Closed Conformation
fig_6666666_87686_peg_697	gi|16804241|ref|NP_465726.1|	3-oxoacyl-ACP synthase [Listeria monocytogenes EGD-e]
fig_6666666_87686_peg_698	gi|16804240|ref|NP_465725.1|	3-oxoacyl-ACP synthase [Listeria monocytogenes EGD-e]
fig_6666666_87686_peg_699	gi|16804237|ref|NP_465722.1|	tryptophanyl-tRNA synthetase [Listeria monocytogenes EGD-e]
fig_6666666_87686_peg_700	gi|16804464|ref|NP_465949.1|	hypothetical protein lmo2426 [Listeria monocytogenes EGD-e]
fig_6666666_87686_peg_701	gi|16804229|ref|NP_465714.1|	adaptor protein [Listeria monocytogenes EGD-e]
fig_6666666_87686_peg_702	gi|16804228|ref|NP_465713.1|	hypothetical protein lmo2189 [Listeria monocytogenes EGD-e]
fig_6666666_87686_peg_703	gi|16804227|ref|NP_465712.1|	hypothetical protein lmo2188 [Listeria monocytogenes EGD-e]
fig_6666666_87686_peg_705	gi|16803004|ref|NP_464489.1|	hypothetical protein lmo0964 [Listeria monocytogenes EGD-e]
fig_6666666_87686_peg_706	gi|537394325|dbj|GAD33013.1|	globin [Microbacterium sp. TS-1]
fig_6666666_87686_peg_707	gi|16803005|ref|NP_464490.1|	hypothetical protein lmo0965 [Listeria monocytogenes EGD-e]
fig_6666666_87686_peg_709	gi|16802844|ref|NP_464329.1|	hypothetical protein lmo0802 [Listeria monocytogenes EGD-e]
fig_6666666_87686_peg_710	gi|16803008|ref|NP_464493.1|	inorganic polyphosphate/ATP-NAD kinase [Listeria monocytogenes EGD-e]
fig_6666666_87686_peg_711	gi|537393340|dbj|GAD35185.1|	magnesium transporter [Microbacterium sp. TS-1]
fig_6666666_87686_peg_713	gi|16803010|ref|NP_464495.1|	enoyl-ACP reductase [Listeria monocytogenes EGD-e]
fig_6666666_87686_peg_717	gi|16803017|ref|NP_464502.1|	hypothetical protein lmo0977 [Listeria monocytogenes EGD-e]
fig_6666666_87686_peg_718	gi|537396124|dbj|GAD34812.1|	amino acid carrier protein [Microbacterium sp. TS-1]
fig_6666666_87686_peg_719	gi|16802627|ref|NP_464112.1|	hypothetical protein lmo0584 [Listeria monocytogenes EGD-e]
fig_6666666_87686_peg_721	gi|16802798|ref|NP_464283.1|	hypothetical protein lmo0756 [Listeria monocytogenes EGD-e]
fig_6666666_87686_peg_722	gi|16804001|ref|NP_465486.1|	hypothetical protein lmo1962 [Listeria monocytogenes EGD-e]
fig_6666666_87686_peg_723	gi|537395039|dbj|GAD33727.1|	hypothetical protein MTS1_01078 [Microbacterium sp. TS-1]
fig_6666666_87686_peg_726	gi|537393512|dbj|GAD35357.1|	choline dehydrogenase [Microbacterium sp. TS-1]
fig_6666666_87686_peg_727	gi|16802406|ref|NP_463891.1|	hypothetical protein lmo0361 [Listeria monocytogenes EGD-e]
fig_6666666_87686_peg_728	gi|16803118|ref|NP_464603.1|	hypothetical protein lmo1078 [Listeria monocytogenes EGD-e]
fig_6666666_87686_peg_730	gi|16802406|ref|NP_463891.1|	hypothetical protein lmo0361 [Listeria monocytogenes EGD-e]
fig_6666666_87686_peg_731	gi|537393512|dbj|GAD35357.1|	choline dehydrogenase [Microbacterium sp. TS-1]
fig_6666666_87686_peg_734	gi|537396171|dbj|GAD34859.1|	putative permease [Microbacterium sp. TS-1]
fig_6666666_87686_peg_735	gi|16804077|ref|NP_465562.1|	UDP-N-acetylmuramoylalanyl-D-glutamate--2,6-diaminopimelate ligase [Listeria monocytogenes EGD-e]
fig_6666666_87686_peg_737	gi|16803028|ref|NP_464513.1|	peptide chain release factor 3 [Listeria monocytogenes EGD-e]
fig_6666666_87686_peg_739	gi|16803031|ref|NP_464516.1|	hypothetical protein lmo0991 [Listeria monocytogenes EGD-e]
fig_6666666_87686_peg_740	gi|16802338|ref|NP_463823.1|	hypothetical protein lmo0292 [Listeria monocytogenes EGD-e]
fig_6666666_87686_peg_741	gi|16803033|ref|NP_464518.1|	hypothetical protein lmo0993 [Listeria monocytogenes EGD-e]
fig_6666666_87686_peg_745	gi|16803041|ref|NP_464526.1|	hypothetical protein lmo1001 [Listeria monocytogenes EGD-e]
fig_6666666_87686_peg_750	gi|16766226|ref|NP_461841.1|	transcriptional regulator [Salmonella enterica subsp. enterica serovar Typhimurium str. LT2]
fig_6666666_87686_peg_756	gi|16803114|ref|NP_464599.1|	hypothetical protein lmo1074 [Listeria monocytogenes EGD-e]
fig_6666666_87686_peg_757	gi|215919054|ref|NP_819858.2|	lipopolysaccharide N-acetylglucosaminyltransferase [Coxiella burnetii RSA 493]
fig_6666666_87686_peg_761	gi|16803115|ref|NP_464600.1|	hypothetical protein lmo1075 [Listeria monocytogenes EGD-e]
fig_6666666_87686_peg_763	gi|16802540|ref|NP_464025.1|	hypothetical protein lmo0497 [Listeria monocytogenes EGD-e]
fig_6666666_87686_peg_764	gi|16803016|ref|NP_464501.1|	hypothetical protein lmo0976 [Listeria monocytogenes EGD-e]
fig_6666666_87686_peg_766	gi|16804556|ref|NP_466041.1|	hypothetical protein lmo2518 [Listeria monocytogenes EGD-e]
fig_6666666_87686_peg_767	gi|16765436|ref|NP_461051.1|	glycosyl transferase family protein [Salmonella enterica subsp. enterica serovar Typhimurium str. LT2]
fig_6666666_87686_peg_768	gi|16804629|ref|NP_466114.1|	GW repeat-containing surface protein [Listeria monocytogenes EGD-e]
fig_6666666_87686_peg_769	gi|16803114|ref|NP_464599.1|	hypothetical protein lmo1074 [Listeria monocytogenes EGD-e]
fig_6666666_87686_peg_770	gi|16803115|ref|NP_464600.1|	hypothetical protein lmo1075 [Listeria monocytogenes EGD-e]
fig_6666666_87686_peg_772	gi|16804593|ref|NP_466078.1|	hypothetical protein lmo2555 [Listeria monocytogenes EGD-e]
fig_6666666_87686_peg_776	gi|16762209|ref|NP_457826.1|	UDP-ManNAc dehydrogenase [Salmonella enterica subsp. enterica serovar Typhi str. CT18]
fig_6666666_87686_peg_777	gi|16804242|ref|NP_465727.1|	hypothetical protein lmo2203 [Listeria monocytogenes EGD-e]
fig_6666666_87686_peg_778	gi|16766992|ref|NP_462607.1|	glycosyl transferase family protein [Salmonella enterica subsp. enterica serovar Typhimurium str. LT2]
fig_6666666_87686_peg_782	gi|16802540|ref|NP_464025.1|	hypothetical protein lmo0497 [Listeria monocytogenes EGD-e]
fig_6666666_87686_peg_783	gi|16804593|ref|NP_466078.1|	hypothetical protein lmo2555 [Listeria monocytogenes EGD-e]
fig_6666666_87686_peg_786	gi|490007861|ref|WP_003910693.1|	transposase [Mycobacterium tuberculosis]
fig_6666666_87686_peg_791	gi|16804807|ref|NP_466292.1|	bifunctional glutamate--cysteine ligase/glutathione synthetase [Listeria monocytogenes EGD-e]
fig_6666666_87686_peg_792	gi|16804807|ref|NP_466292.1|	bifunctional glutamate--cysteine ligase/glutathione synthetase [Listeria monocytogenes EGD-e]
fig_6666666_87686_peg_793	gi|16761238|ref|NP_456855.1|	conserved hypothetical protein [Salmonella enterica subsp. enterica serovar Typhi str. CT18]
fig_6666666_87686_peg_794	gi|16804807|ref|NP_466292.1|	bifunctional glutamate--cysteine ligase/glutathione synthetase [Listeria monocytogenes EGD-e]
fig_6666666_87686_peg_795	gi|16804593|ref|NP_466078.1|	hypothetical protein lmo2555 [Listeria monocytogenes EGD-e]
fig_6666666_87686_peg_797	gi|490007304|ref|WP_003910146.1|	amidohydrolase [Mycobacterium tuberculosis]
fig_6666666_87686_peg_798	gi|29654322|ref|NP_820014.1|	biotin synthase [Coxiella burnetii RSA 493]
fig_6666666_87686_peg_799	gi|16803728|ref|NP_465213.1|	enoyl-ACP reductase [Listeria monocytogenes EGD-e]
fig_6666666_87686_peg_800	gi|16804381|ref|NP_465866.1|	hypothetical protein lmo2343 [Listeria monocytogenes EGD-e]
fig_6666666_87686_peg_803	gi|16802970|ref|NP_464455.1|	hypothetical protein lmo0930 [Listeria monocytogenes EGD-e]
fig_6666666_87686_peg_807	gi|537394971|dbj|GAD33659.1|	permease of the major facilitator superfamily [Microbacterium sp. TS-1]
fig_6666666_87686_peg_810	gi|16764900|ref|NP_460515.1|	Na+/H+ antiporter [Salmonella enterica subsp. enterica serovar Typhimurium str. LT2]
fig_6666666_87686_peg_811	gi|16763320|ref|NP_458937.1|	probable isoaspartyl dipeptidase [Salmonella enterica subsp. enterica serovar Typhi str. CT18]
fig_6666666_87686_peg_812	gi|16767428|ref|NP_463043.1|	transcriptional regulatory protein ZraR [Salmonella enterica subsp. enterica serovar Typhimurium str. LT2]
fig_6666666_87686_peg_813	gi|16804559|ref|NP_466044.1|	hypothetical protein lmo2521 [Listeria monocytogenes EGD-e]
fig_6666666_87686_peg_814	gi|16803115|ref|NP_464600.1|	hypothetical protein lmo1075 [Listeria monocytogenes EGD-e]
fig_6666666_87686_peg_815	gi|16803114|ref|NP_464599.1|	hypothetical protein lmo1074 [Listeria monocytogenes EGD-e]
fig_6666666_87686_peg_816	gi|537394506|dbj|GAD33194.1|	glycosyl/glycerophosphate transferase [Microbacterium sp. TS-1]
fig_6666666_87686_peg_817	gi|16803129|ref|NP_464614.1|	hypothetical protein lmo1089 [Listeria monocytogenes EGD-e]
fig_6666666_87686_peg_818	gi|16803128|ref|NP_464613.1|	hypothetical protein lmo1088 [Listeria monocytogenes EGD-e]
fig_6666666_87686_peg_820	gi|16804560|ref|NP_466045.1|	hypothetical protein lmo2522 [Listeria monocytogenes EGD-e]
fig_6666666_87686_peg_825	gi|537396371|dbj|GAD35059.1|	putative ATP-binding protein [Microbacterium sp. TS-1]
fig_6666666_87686_peg_826	gi|537396371|dbj|GAD35059.1|	putative ATP-binding protein [Microbacterium sp. TS-1]
fig_6666666_87686_peg_828	gi|16765427|ref|NP_461042.1|	dTDP-glucose-4,6-dehydratase [Salmonella enterica subsp. enterica serovar Typhimurium str. LT2]
fig_6666666_87686_peg_829	gi|16765436|ref|NP_461051.1|	glycosyl transferase family protein [Salmonella enterica subsp. enterica serovar Typhimurium str. LT2]
fig_6666666_87686_peg_830	gi|215919052|ref|NP_819849.2|	NAD dependent epimerase/dehydratase [Coxiella burnetii RSA 493]
fig_6666666_87686_peg_832	gi|29654170|ref|NP_819862.1|	UDP-N-acetylglucosamine 2-epimerase [Coxiella burnetii RSA 493]
fig_6666666_87686_peg_838	gi|16765412|ref|NP_461027.1|	undecaprenol-phosphate galactosephosphotransferase/O-antigen transferase [Salmonella enterica subsp. enterica serovar Typhimurium str. LT2]
fig_6666666_87686_peg_843	gi|537396371|dbj|GAD35059.1|	putative ATP-binding protein [Microbacterium sp. TS-1]
fig_6666666_87686_peg_844	gi|537396370|dbj|GAD35058.1|	putative ATPase [Microbacterium sp. TS-1]
fig_6666666_87686_peg_845	gi|16765427|ref|NP_461042.1|	dTDP-glucose-4,6-dehydratase [Salmonella enterica subsp. enterica serovar Typhimurium str. LT2]
fig_6666666_87686_peg_846	gi|73856252|gb|AAZ88959.1|	putative enzyme [Shigella sonnei Ss046]
fig_6666666_87686_peg_847	gi|537394583|dbj|GAD33271.1|	putative methyltransferase [Microbacterium sp. TS-1]
fig_6666666_87686_peg_848	gi|215919056|ref|NP_819864.2|	capsular polysaccharide biosynthesis protein [Coxiella burnetii RSA 493]
fig_6666666_87686_peg_849	gi|29654173|ref|NP_819865.1|	UDP-glucose/GDP-mannose dehydrogenase [Coxiella burnetii RSA 493]
fig_6666666_87686_peg_853	gi|29654169|ref|NP_819861.1|	alpha-D-QuiNAc alpha-1,3-galactosyltransferase [Coxiella burnetii RSA 493]
fig_6666666_87686_peg_856	gi|16765433|ref|NP_461048.1|	UDP-glucose lipid carrier transferase [Salmonella enterica subsp. enterica serovar Typhimurium str. LT2]
fig_6666666_87686_peg_859	gi|16804138|ref|NP_465623.1|	hypothetical protein lmo2099 [Listeria monocytogenes EGD-e]
fig_6666666_87686_peg_860	gi|16804137|ref|NP_465622.1|	hypothetical protein lmo2098 [Listeria monocytogenes EGD-e]
fig_6666666_87686_peg_861	gi|16804136|ref|NP_465621.1|	hypothetical protein lmo2097 [Listeria monocytogenes EGD-e]
fig_6666666_87686_peg_862	gi|16804135|ref|NP_465620.1|	hypothetical protein lmo2096 [Listeria monocytogenes EGD-e]
fig_6666666_87686_peg_863	gi|16804134|ref|NP_465619.1|	hypothetical protein lmo2095 [Listeria monocytogenes EGD-e]
fig_6666666_87686_peg_864	gi|16804133|ref|NP_465618.1|	hypothetical protein lmo2094 [Listeria monocytogenes EGD-e]
fig_6666666_87686_peg_865	gi|16802318|ref|NP_463803.1|	hypothetical protein lmo0272 [Listeria monocytogenes EGD-e]
fig_6666666_87686_peg_866	gi|16802314|ref|NP_463799.1|	hypothetical protein lmo0268 [Listeria monocytogenes EGD-e]
fig_6666666_87686_peg_867	gi|16804749|ref|NP_466234.1|	hypothetical protein lmo2712 [Listeria monocytogenes EGD-e]
fig_6666666_87686_peg_868	gi|16802618|ref|NP_464103.1|	hypothetical protein lmo0575 [Listeria monocytogenes EGD-e]
fig_6666666_87686_peg_869	gi|16802564|ref|NP_464049.1|	hypothetical protein lmo0521 [Listeria monocytogenes EGD-e]
fig_6666666_87686_peg_870	gi|16802237|ref|NP_463722.1|	hypothetical protein lmo0191 [Listeria monocytogenes EGD-e]
fig_6666666_87686_peg_871	gi|16759629|ref|NP_455246.1|	pts system, N-acetylglucosamine-specific IIABC component [Salmonella enterica subsp. enterica serovar Typhi str. CT18]
fig_6666666_87686_peg_874	gi|16802397|ref|NP_463882.1|	hypothetical protein lmo0352 [Listeria monocytogenes EGD-e]
fig_6666666_87686_peg_875	gi|16802389|ref|NP_463874.1|	short chain dehydrogenase [Listeria monocytogenes EGD-e]
fig_6666666_87686_peg_876	gi|16802549|ref|NP_464034.1|	hypothetical protein lmo0506 [Listeria monocytogenes EGD-e]
fig_6666666_87686_peg_877	gi|16767680|ref|NP_463295.1|	permease [Salmonella enterica subsp. enterica serovar Typhimurium str. LT2]
fig_6666666_87686_peg_878	gi|16802393|ref|NP_463878.1|	hypothetical protein lmo0348 [Listeria monocytogenes EGD-e]
fig_6666666_87686_peg_879	gi|16802392|ref|NP_463877.1|	hypothetical protein lmo0347 [Listeria monocytogenes EGD-e]
fig_6666666_87686_peg_880	gi|537395322|dbj|GAD34010.1|	ribose 5-phosphate isomerase [Microbacterium sp. TS-1]
fig_6666666_87686_peg_881	gi|541470432|ref|NP_457967.3|	putative glycerol metabolic protein [Salmonella enterica subsp. enterica serovar Typhi str. CT18]
fig_6666666_87686_peg_882	gi|16803345|ref|NP_464830.1|	hypothetical protein lmo1305 [Listeria monocytogenes EGD-e]
fig_6666666_87686_peg_884	gi|215919237|ref|NP_820701.2|	aconitate hydratase [Coxiella burnetii RSA 493]
fig_6666666_87686_peg_885	gi|16803684|ref|NP_465169.1|	hypothetical protein lmo1644 [Listeria monocytogenes EGD-e]
fig_6666666_87686_peg_889	gi|29654606|ref|NP_820298.1|	bifunctional methionine sulfoxide reductase B/A protein [Coxiella burnetii RSA 493]
fig_6666666_87686_peg_891	gi|16804541|ref|NP_466026.1|	hypothetical protein lmo2503 [Listeria monocytogenes EGD-e]
fig_6666666_87686_peg_896	gi|490007646|ref|WP_003910482.1|	XRE family transcriptional regulator [Mycobacterium tuberculosis]
fig_6666666_87686_peg_897	gi|16802258|ref|NP_463743.1|	hypothetical protein lmo0212 [Listeria monocytogenes EGD-e]
fig_6666666_87686_peg_900	gi|16804101|ref|NP_465586.1|	hypothetical protein lmo2062 [Listeria monocytogenes EGD-e]
fig_6666666_87686_peg_902	gi|16766677|ref|NP_462292.1|	sodium/panthothenate symporter [Salmonella enterica subsp. enterica serovar Typhimurium str. LT2]
fig_6666666_87686_peg_903	gi|16803618|ref|NP_465103.1|	hypothetical protein lmo1578 [Listeria monocytogenes EGD-e]
fig_6666666_87686_peg_905	gi|16804838|ref|NP_466323.1|	N-acetylmannosamine-6-phosphate 2-epimerase [Listeria monocytogenes EGD-e]
fig_6666666_87686_peg_906	gi|16764484|ref|NP_460099.1|	transcriptional regulator [Salmonella enterica subsp. enterica serovar Typhimurium str. LT2]
fig_6666666_87686_peg_907	gi|16766070|ref|NP_461685.1|	PTS system transporter subunit IIC [Salmonella enterica subsp. enterica serovar Typhimurium str. LT2]
fig_6666666_87686_peg_908	gi|16764485|ref|NP_460100.1|	sodium/glucose cotransporter [Salmonella enterica subsp. enterica serovar Typhimurium str. LT2]
fig_6666666_87686_peg_911	gi|16804033|ref|NP_465518.1|	hypothetical protein lmo1994 [Listeria monocytogenes EGD-e]
fig_6666666_87686_peg_912	gi|16762527|ref|NP_458144.1|	putative carbohydrate kinase [Salmonella enterica subsp. enterica serovar Typhi str. CT18]
fig_6666666_87686_peg_913	gi|16767165|ref|NP_462780.1|	D-ribose pyranase [Salmonella enterica subsp. enterica serovar Typhimurium str. LT2]
fig_6666666_87686_peg_914	gi|16767166|ref|NP_462781.1|	D-ribose transporter ATP-binding protein [Salmonella enterica subsp. enterica serovar Typhimurium str. LT2]
fig_6666666_87686_peg_915	gi|16762443|ref|NP_458060.1|	high affinity ribose transport protein [Salmonella enterica subsp. enterica serovar Typhi str. CT18]
fig_6666666_87686_peg_916	gi|16762442|ref|NP_458059.1|	D-ribose-binding periplasmic protein [Salmonella enterica subsp. enterica serovar Typhi str. CT18]
fig_6666666_87686_peg_919	gi|537394135|dbj|GAD32823.1|	polyphosphate kinase [Microbacterium sp. TS-1]
fig_6666666_87686_peg_921	gi|16803331|ref|NP_464816.1|	hypothetical protein lmo1291 [Listeria monocytogenes EGD-e]
fig_6666666_87686_peg_923	gi|16804215|ref|NP_465700.1|	hypothetical protein lmo2176 [Listeria monocytogenes EGD-e]
fig_6666666_87686_peg_924	gi|537395814|dbj|GAD34502.1|	hypothetical protein MTS1_01864 [Microbacterium sp. TS-1]
fig_6666666_87686_peg_926	gi|16766819|ref|NP_462434.1|	transcriptional regulator [Salmonella enterica subsp. enterica serovar Typhimurium str. LT2]
fig_6666666_87686_peg_928	gi|32470351|ref|NP_863598.1|	transposase-like protein [Acidithiobacillus ferrooxidans]
fig_6666666_87686_peg_929	gi|537395679|dbj|GAD34367.1|	xanthine dehydrogenase accessory factor [Microbacterium sp. TS-1]
fig_6666666_87686_peg_931	gi|537395681|dbj|GAD34369.1|	aerobic-type carbon monoxide dehydrogenase large subunit [Microbacterium sp. TS-1]
fig_6666666_87686_peg_935	gi|16803712|ref|NP_465197.1|	O-succinylbenzoic acid--CoA ligase [Listeria monocytogenes EGD-e]
fig_6666666_87686_peg_936	gi|537395367|dbj|GAD34055.1|	enoyl-CoA hydratase [Microbacterium sp. TS-1]
fig_6666666_87686_peg_937	gi|16764950|ref|NP_460565.1|	benzoate membrane transport protein [Salmonella enterica subsp. enterica serovar Typhimurium str. LT2]
fig_6666666_87686_peg_938	gi|16803712|ref|NP_465197.1|	O-succinylbenzoic acid--CoA ligase [Listeria monocytogenes EGD-e]
fig_6666666_87686_peg_939	gi|16803229|ref|NP_464714.1|	hypothetical protein lmo1189 [Listeria monocytogenes EGD-e]
fig_6666666_87686_peg_940	gi|16762700|ref|NP_458317.1|	gntR family regulatory protein [Salmonella enterica subsp. enterica serovar Typhi str. CT18]
fig_6666666_87686_peg_941	gi|537395794|dbj|GAD34482.1|	threonine efflux protein [Microbacterium sp. TS-1]
fig_6666666_87686_peg_943	gi|16764900|ref|NP_460515.1|	Na+/H+ antiporter [Salmonella enterica subsp. enterica serovar Typhimurium str. LT2]
fig_6666666_87686_peg_950	gi|537394127|dbj|GAD32815.1|	dipeptide/oligopeptide ABC transporter ATP-binding protein [Microbacterium sp. TS-1]
fig_6666666_87686_peg_952	gi|16803468|ref|NP_464953.1|	hypothetical protein lmo1428 [Listeria monocytogenes EGD-e]
fig_6666666_87686_peg_953	gi|537394151|dbj|GAD32839.1|	metal-dependent phosphoesterase [Microbacterium sp. TS-1]
fig_6666666_87686_peg_955	gi|537395009|dbj|GAD33697.1|	phosphate/phosphonate ABC transporter ATP-binding protein [Microbacterium sp. TS-1]
fig_6666666_87686_peg_956	gi|537395008|dbj|GAD33696.1|	phosphate/phosphonate ABC transporter permease protein [Microbacterium sp. TS-1]
fig_6666666_87686_peg_957	gi|537395007|dbj|GAD33695.1|	phosphate/phosphonate ABC transporter permease protein [Microbacterium sp. TS-1]
fig_6666666_87686_peg_958	gi|16760909|ref|NP_456526.1|	putative membrane protein [Salmonella enterica subsp. enterica serovar Typhi str. CT18]
fig_6666666_87686_peg_959	gi|537395982|dbj|GAD34670.1|	putative dehydrogenase [Microbacterium sp. TS-1]
fig_6666666_87686_peg_960	gi|16803711|ref|NP_465196.1|	hypothetical protein lmo1671 [Listeria monocytogenes EGD-e]
fig_6666666_87686_peg_962	gi|16766895|ref|NP_462510.1|	transporter [Salmonella enterica subsp. enterica serovar Typhimurium str. LT2]
fig_6666666_87686_peg_963	gi|537395399|dbj|GAD34087.1|	putative ornithine cyclodeaminase [Microbacterium sp. TS-1]
fig_6666666_87686_peg_965	gi|537394912|dbj|GAD33600.1|	chromate transporter [Microbacterium sp. TS-1]
fig_6666666_87686_peg_966	gi|16765198|ref|NP_460813.1|	acetyltransferase [Salmonella enterica subsp. enterica serovar Typhimurium str. LT2]
fig_6666666_87686_peg_972	gi|16803742|ref|NP_465227.1|	hypothetical protein lmo1702 [Listeria monocytogenes EGD-e]
fig_6666666_87686_peg_975	gi|537395611|dbj|GAD34299.1|	O-methyltransferase family 3 [Microbacterium sp. TS-1]
fig_6666666_87686_peg_976	gi|16766102|ref|NP_461717.1|	succinate-semialdehyde dehydrogenase I [Salmonella enterica subsp. enterica serovar Typhimurium str. LT2]
fig_6666666_87686_peg_979	gi|39546358|ref|NP_461995.2|	hydrolase/acyltransferase [Salmonella enterica subsp. enterica serovar Typhimurium str. LT2]
fig_6666666_87686_peg_980	gi|16760353|ref|NP_455970.1|	putative regulatory protein [Salmonella enterica subsp. enterica serovar Typhi str. CT18]
fig_6666666_87686_peg_981	gi|16763995|ref|NP_459610.1|	citrate/succinate transport antiport protein [Salmonella enterica subsp. enterica serovar Typhimurium str. LT2]
fig_6666666_87686_peg_982	gi|537394442|dbj|GAD33130.1|	3-isopropylmalate dehydrogenase [Microbacterium sp. TS-1]
fig_6666666_87686_peg_983	gi|73857148|gb|AAZ89855.1|	conserved hypothetical protein [Shigella sonnei Ss046]
fig_6666666_87686_peg_984	gi|16803058|ref|NP_464543.1|	hypothetical protein lmo1018 [Listeria monocytogenes EGD-e]
fig_6666666_87686_peg_985	gi|16802779|ref|NP_464264.1|	hypothetical protein lmo0737 [Listeria monocytogenes EGD-e]
fig_6666666_87686_peg_986	gi|16763464|ref|NP_459079.1|	L-carnitine/gamma-butyrobetaine antiporter [Salmonella enterica subsp. enterica serovar Typhimurium str. LT2]
fig_6666666_87686_peg_987	gi|16804792|ref|NP_466277.1|	hypothetical protein lmo2755 [Listeria monocytogenes EGD-e]
fig_6666666_87686_peg_988	gi|16802873|ref|NP_464358.1|	hypothetical protein lmo0831 [Listeria monocytogenes EGD-e]
fig_6666666_87686_peg_989	gi|537393557|dbj|GAD35402.1|	endoribonuclease L-PSP [Microbacterium sp. TS-1]
fig_6666666_87686_peg_990	gi|16802538|ref|NP_464023.1|	hypothetical protein lmo0495 [Listeria monocytogenes EGD-e]
fig_6666666_87686_peg_992	gi|16802580|ref|NP_464065.1|	allantoate amidohydrolase [Listeria monocytogenes EGD-e]
fig_6666666_87686_peg_995	gi|16804856|ref|NP_466341.1|	hypothetical protein lmo2819 [Listeria monocytogenes EGD-e]
fig_6666666_87686_peg_996	gi|537394065|dbj|GAD32753.1|	subtilisin-like serine protease [Microbacterium sp. TS-1]
fig_6666666_87686_peg_997	gi|16804292|ref|NP_465777.1|	hypothetical protein lmo2253 [Listeria monocytogenes EGD-e]
fig_6666666_87686_peg_998	gi|537393628|dbj|GAD35473.1|	oxidoreductase [Microbacterium sp. TS-1]
fig_6666666_87686_peg_999	gi|537396335|dbj|GAD35023.1|	hypothetical protein MTS1_02395 [Microbacterium sp. TS-1]
fig_6666666_87686_peg_1001	gi|16803023|ref|NP_464508.1|	hypothetical protein lmo0983 [Listeria monocytogenes EGD-e]
fig_6666666_87686_peg_1003	gi|29654374|ref|NP_820066.1|	transporter, divalent anion:sodium symporter family [Coxiella burnetii RSA 493]
fig_6666666_87686_peg_1004	gi|16766574|ref|NP_462189.1|	hypothetical protein STM3276 [Salmonella enterica subsp. enterica serovar Typhimurium str. LT2]
fig_6666666_87686_peg_1005	gi|537394858|dbj|GAD33546.1|	NADPH-dependent FMN reductase [Microbacterium sp. TS-1]
fig_6666666_87686_peg_1006	gi|537394205|dbj|GAD32893.1|	coenzyme F420-dependent N5,N10-methylenetetrahydromethanopterin reductase [Microbacterium sp. TS-1]
fig_6666666_87686_peg_1007	gi|537395995|dbj|GAD34683.1|	acetamidase/formamidase [Microbacterium sp. TS-1]
fig_6666666_87686_peg_1010	gi|73856292|gb|AAZ88999.1|	putative S-transferase [Shigella sonnei Ss046]
fig_6666666_87686_peg_1011	gi|16765660|ref|NP_461275.1|	response regulator [Salmonella enterica subsp. enterica serovar Typhimurium str. LT2]
fig_6666666_87686_peg_1012	gi|16804507|ref|NP_465992.1|	hypothetical protein lmo2469 [Listeria monocytogenes EGD-e]
fig_6666666_87686_peg_1021	gi|16762036|ref|NP_457653.1|	conserved hypothetical protein [Salmonella enterica subsp. enterica serovar Typhi str. CT18]
fig_6666666_87686_peg_1022	gi|16802479|ref|NP_463964.1|	peptidoglycan binding protein [Listeria monocytogenes EGD-e]
fig_6666666_87686_peg_1023	gi|16767613|ref|NP_463228.1|	transcriptional repressor NsrR [Salmonella enterica subsp. enterica serovar Typhimurium str. LT2]
fig_6666666_87686_peg_1024	gi|16761469|ref|NP_457086.1|	flavohemoprotein (haemoglobin-like protein) [Salmonella enterica subsp. enterica serovar Typhi str. CT18]
fig_6666666_87686_peg_1025	gi|16804621|ref|NP_466106.1|	hypothetical protein lmo2583 [Listeria monocytogenes EGD-e]
fig_6666666_87686_peg_1026	gi|16804620|ref|NP_466105.1|	hypothetical protein lmo2582 [Listeria monocytogenes EGD-e]
fig_6666666_87686_peg_1028	gi|16762076|ref|NP_457693.1|	putative membrane protein [Salmonella enterica subsp. enterica serovar Typhi str. CT18]
fig_6666666_87686_peg_1031	gi|16803400|ref|NP_464885.1|	bifunctional 5,10-methylene-tetrahydrofolate dehydrogenase/ 5,10-methylene-tetrahydrofolate cyclohydrolase [Listeria monocytogenes EGD-e]
fig_6666666_87686_peg_1032	gi|16803815|ref|NP_465300.1|	phosphoribosylaminoimidazole carboxylase catalytic subunit [Listeria monocytogenes EGD-e]
fig_6666666_87686_peg_1033	gi|16803814|ref|NP_465299.1|	phosphoribosylaminoimidazole carboxylase ATPase subunit [Listeria monocytogenes EGD-e]
fig_6666666_87686_peg_1034	gi|16803812|ref|NP_465297.1|	phosphoribosylaminoimidazole-succinocarboxamide synthase [Listeria monocytogenes EGD-e]
fig_6666666_87686_peg_1035	gi|537395675|dbj|GAD34363.1|	phosphoribosylformylglycinamidine (FGAM)synthase, PurS component [Microbacterium sp. TS-1]
fig_6666666_87686_peg_1036	gi|16803810|ref|NP_465295.1|	phosphoribosylformylglycinamidine synthase I [Listeria monocytogenes EGD-e]
fig_6666666_87686_peg_1037	gi|16803809|ref|NP_465294.1|	phosphoribosylformylglycinamidine synthase II [Listeria monocytogenes EGD-e]
fig_6666666_87686_peg_1038	gi|16803808|ref|NP_465293.1|	amidophosphoribosyltransferase [Listeria monocytogenes EGD-e]
fig_6666666_87686_peg_1039	gi|16803807|ref|NP_465292.1|	phosphoribosylaminoimidazole synthetase [Listeria monocytogenes EGD-e]
fig_6666666_87686_peg_1040	gi|16803806|ref|NP_465291.1|	hypothetical protein lmo1766 [Listeria monocytogenes EGD-e]
fig_6666666_87686_peg_1041	gi|16803805|ref|NP_465290.1|	bifunctional phosphoribosylaminoimidazolecarboxamide formyltransferase/IMP cyclohydrolase [Listeria monocytogenes EGD-e]
fig_6666666_87686_peg_1042	gi|16803804|ref|NP_465289.1|	phosphoribosylamine--glycine ligase [Listeria monocytogenes EGD-e]
fig_6666666_87686_peg_1045	gi|16759713|ref|NP_455330.1|	formiminoglutamase [Salmonella enterica subsp. enterica serovar Typhi str. CT18]
fig_6666666_87686_peg_1046	gi|16802624|ref|NP_464109.1|	hypothetical protein lmo0581 [Listeria monocytogenes EGD-e]
fig_6666666_87686_peg_1048	gi|16765536|ref|NP_461151.1|	bifunctional PTS system fructose-specific transporter subunit IIA/HPr protein [Salmonella enterica subsp. enterica serovar Typhimurium str. LT2]
fig_6666666_87686_peg_1049	gi|16803043|ref|NP_464528.1|	phosphotransferase system enzyme I [Listeria monocytogenes EGD-e]
fig_6666666_87686_peg_1050	gi|215919293|ref|NP_820906.2|	major facilitator transporter [Coxiella burnetii RSA 493]
fig_6666666_87686_peg_1051	gi|16759338|ref|NP_454955.1|	probable terminal oxidase subunit I [Salmonella enterica subsp. enterica serovar Typhi str. CT18]
fig_6666666_87686_peg_1053	gi|537395094|dbj|GAD33782.1|	K+ transport systems, NAD-binding component [Microbacterium sp. TS-1]
fig_6666666_87686_peg_1054	gi|16803474|ref|NP_464959.1|	hypothetical protein lmo1434 [Listeria monocytogenes EGD-e]
fig_6666666_87686_peg_1057	gi|16803091|ref|NP_464576.1|	peptide deformylase [Listeria monocytogenes EGD-e]
fig_6666666_87686_peg_1059	gi|16803092|ref|NP_464577.1|	hypothetical protein lmo1052 [Listeria monocytogenes EGD-e]
fig_6666666_87686_peg_1060	gi|16803093|ref|NP_464578.1|	hypothetical protein lmo1053 [Listeria monocytogenes EGD-e]
fig_6666666_87686_peg_1061	gi|16803094|ref|NP_464579.1|	dihydrolipoamide acetyltransferase [Listeria monocytogenes EGD-e]
fig_6666666_87686_peg_1062	gi|16803095|ref|NP_464580.1|	dihydrolipoamide dehydrogenase [Listeria monocytogenes EGD-e]
fig_6666666_87686_peg_1065	gi|537396172|dbj|GAD34860.1|	putative transcriptional regulator [Microbacterium sp. TS-1]
fig_6666666_87686_peg_1066	gi|16767445|ref|NP_463060.1|	Na+-dependent transporter [Salmonella enterica subsp. enterica serovar Typhimurium str. LT2]
fig_6666666_87686_peg_1067	gi|537394452|dbj|GAD33140.1|	dihydroxyacid dehydratase/phosphogluconatedehydratase [Microbacterium sp. TS-1]
fig_6666666_87686_peg_1068	gi|16804023|ref|NP_465508.1|	hypothetical protein lmo1984 [Listeria monocytogenes EGD-e]
fig_6666666_87686_peg_1069	gi|537394450|dbj|GAD33138.1|	acetolactate synthase, small (regulatory)subunit [Microbacterium sp. TS-1]
fig_6666666_87686_peg_1070	gi|16804025|ref|NP_465510.1|	ketol-acid reductoisomerase [Listeria monocytogenes EGD-e]
fig_6666666_87686_peg_1071	gi|16804026|ref|NP_465511.1|	2-isopropylmalate synthase [Listeria monocytogenes EGD-e]
fig_6666666_87686_peg_1072	gi|16804027|ref|NP_465512.1|	3-isopropylmalate dehydrogenase [Listeria monocytogenes EGD-e]
fig_6666666_87686_peg_1073	gi|16804028|ref|NP_465513.1|	isopropylmalate isomerase large subunit [Listeria monocytogenes EGD-e]
fig_6666666_87686_peg_1074	gi|16759105|ref|NP_454722.1|	3-isopropylmalate dehydratase [Salmonella enterica subsp. enterica serovar Typhi str. CT18]
fig_6666666_87686_peg_1075	gi|537394071|dbj|GAD32759.1|	threonine dehydratase [Microbacterium sp. TS-1]
fig_6666666_87686_peg_1076	gi|16803105|ref|NP_464590.1|	hypothetical protein lmo1065 [Listeria monocytogenes EGD-e]
fig_6666666_87686_peg_1077	gi|16803106|ref|NP_464591.1|	hypothetical protein lmo1066 [Listeria monocytogenes EGD-e]
fig_6666666_87686_peg_1081	gi|16803107|ref|NP_464592.1|	hypothetical protein lmo1067 [Listeria monocytogenes EGD-e]
fig_6666666_87686_peg_1084	gi|16803110|ref|NP_464595.1|	hypothetical protein lmo1070 [Listeria monocytogenes EGD-e]
fig_6666666_87686_peg_1085	gi|16803111|ref|NP_464596.1|	hypothetical protein lmo1071 [Listeria monocytogenes EGD-e]
fig_6666666_87686_peg_1087	gi|16803112|ref|NP_464597.1|	pyruvate carboxylase [Listeria monocytogenes EGD-e]
fig_6666666_87686_peg_1088	gi|16804097|ref|NP_465582.1|	hypothetical protein lmo2058 [Listeria monocytogenes EGD-e]
fig_6666666_87686_peg_1089	gi|16804096|ref|NP_465581.1|	protoheme IX farnesyltransferase [Listeria monocytogenes EGD-e]
fig_6666666_87686_peg_1090	gi|16802061|ref|NP_463546.1|	AA3-600 quinol oxidase subunit II [Listeria monocytogenes EGD-e]
fig_6666666_87686_peg_1091	gi|16802062|ref|NP_463547.1|	AA3-600 quinol oxidase subunit I [Listeria monocytogenes EGD-e]
fig_6666666_87686_peg_1092	gi|16802063|ref|NP_463548.1|	AA3-600 quinol oxidase subunit III [Listeria monocytogenes EGD-e]
fig_6666666_87686_peg_1094	gi|16802698|ref|NP_464183.1|	hypothetical protein lmo0656 [Listeria monocytogenes EGD-e]
fig_6666666_87686_peg_1096	gi|16804094|ref|NP_465579.1|	hypothetical protein lmo2055 [Listeria monocytogenes EGD-e]
fig_6666666_87686_peg_1097	gi|16803332|ref|NP_464817.1|	hypothetical protein lmo1292 [Listeria monocytogenes EGD-e]
fig_6666666_87686_peg_1100	gi|16804092|ref|NP_465577.1|	hypothetical protein lmo2053 [Listeria monocytogenes EGD-e]
fig_6666666_87686_peg_1101	gi|16804091|ref|NP_465576.1|	phosphopantetheine adenylyltransferase [Listeria monocytogenes EGD-e]
fig_6666666_87686_peg_1102	gi|16804088|ref|NP_465573.1|	hypothetical protein lmo2049 [Listeria monocytogenes EGD-e]
fig_6666666_87686_peg_1103	gi|16804087|ref|NP_465572.1|	hypothetical protein lmo2048 [Listeria monocytogenes EGD-e]
fig_6666666_87686_peg_1107	gi|16804081|ref|NP_465566.1|	cell division protein MraZ [Listeria monocytogenes EGD-e]
fig_6666666_87686_peg_1108	gi|16804080|ref|NP_465565.1|	S-adenosyl-methyltransferase MraW [Listeria monocytogenes EGD-e]
fig_6666666_87686_peg_1110	gi|16804078|ref|NP_465563.1|	hypothetical protein lmo2039 [Listeria monocytogenes EGD-e]
fig_6666666_87686_peg_1111	gi|16804076|ref|NP_465561.1|	phospho-N-acetylmuramoyl-pentapeptide-transferase [Listeria monocytogenes EGD-e]
fig_6666666_87686_peg_1112	gi|16804075|ref|NP_465560.1|	UDP-N-acetylmuramoyl-L-alanyl-D-glutamate synthetase [Listeria monocytogenes EGD-e]
fig_6666666_87686_peg_1113	gi|16804073|ref|NP_465558.1|	hypothetical protein lmo2034 [Listeria monocytogenes EGD-e]
fig_6666666_87686_peg_1114	gi|16804072|ref|NP_465557.1|	hypothetical protein lmo2033 [Listeria monocytogenes EGD-e]
fig_6666666_87686_peg_1115	gi|16804071|ref|NP_465556.1|	cell division protein FtsZ [Listeria monocytogenes EGD-e]
fig_6666666_87686_peg_1116	gi|16761515|ref|NP_457132.1|	conserved hypothetical protein [Salmonella enterica subsp. enterica serovar Typhi str. CT18]
fig_6666666_87686_peg_1117	gi|16804070|ref|NP_465555.1|	hypothetical protein lmo2031 [Listeria monocytogenes EGD-e]
fig_6666666_87686_peg_1118	gi|16804069|ref|NP_465554.1|	hypothetical protein lmo2030 [Listeria monocytogenes EGD-e]
fig_6666666_87686_peg_1119	gi|16804068|ref|NP_465553.1|	hypothetical protein lmo2029 [Listeria monocytogenes EGD-e]
fig_6666666_87686_peg_1120	gi|16804067|ref|NP_465552.1|	hypothetical protein lmo2028 [Listeria monocytogenes EGD-e]
fig_6666666_87686_peg_1121	gi|16804059|ref|NP_465544.1|	hypothetical protein lmo2020 [Listeria monocytogenes EGD-e]
fig_6666666_87686_peg_1122	gi|16804058|ref|NP_465543.1|	isoleucyl-tRNA synthetase [Listeria monocytogenes EGD-e]
fig_6666666_87686_peg_1123	gi|16803884|ref|NP_465369.1|	lipoprotein signal peptidase [Listeria monocytogenes EGD-e]
fig_6666666_87686_peg_1124	gi|16803883|ref|NP_465368.1|	hypothetical protein lmo1843 [Listeria monocytogenes EGD-e]
fig_6666666_87686_peg_1125	gi|16803880|ref|NP_465365.1|	bifunctional pyrimidine regulatory protein PyrR uracil phosphoribosyltransferase [Listeria monocytogenes EGD-e]
fig_6666666_87686_peg_1126	gi|16803879|ref|NP_465364.1|	hypothetical protein lmo1839 [Listeria monocytogenes EGD-e]
fig_6666666_87686_peg_1127	gi|16803878|ref|NP_465363.1|	aspartate carbamoyltransferase [Listeria monocytogenes EGD-e]
fig_6666666_87686_peg_1128	gi|16803877|ref|NP_465362.1|	dihydroorotase [Listeria monocytogenes EGD-e]
fig_6666666_87686_peg_1129	gi|16803876|ref|NP_465361.1|	carbamoyl phosphate synthase small subunit [Listeria monocytogenes EGD-e]
fig_6666666_87686_peg_1130	gi|16803875|ref|NP_465360.1|	carbamoyl phosphate synthase large subunit [Listeria monocytogenes EGD-e]
fig_6666666_87686_peg_1131	gi|16803874|ref|NP_465359.1|	hypothetical protein lmo1834 [Listeria monocytogenes EGD-e]
fig_6666666_87686_peg_1132	gi|16803873|ref|NP_465358.1|	dihydroorotate dehydrogenase 1B [Listeria monocytogenes EGD-e]
fig_6666666_87686_peg_1133	gi|16803872|ref|NP_465357.1|	orotidine 5'-phosphate decarboxylase [Listeria monocytogenes EGD-e]
fig_6666666_87686_peg_1134	gi|16803871|ref|NP_465356.1|	orotate phosphoribosyltransferase [Listeria monocytogenes EGD-e]
fig_6666666_87686_peg_1135	gi|16804513|ref|NP_465998.1|	hypothetical protein lmo2475 [Listeria monocytogenes EGD-e]
fig_6666666_87686_peg_1136	gi|537394361|dbj|GAD33049.1|	type II secretory pathway, pullulanase PulA [Microbacterium sp. TS-1]
fig_6666666_87686_peg_1137	gi|537394363|dbj|GAD33051.1|	1,4-alpha-glucan branching enzyme [Microbacterium sp. TS-1]
fig_6666666_87686_peg_1138	gi|16766822|ref|NP_462437.1|	glucose-1-phosphate adenylyltransferase [Salmonella enterica subsp. enterica serovar Typhimurium str. LT2]
fig_6666666_87686_peg_1139	gi|537394630|dbj|GAD33318.1|	glucose-1-phosphate adenylyltransferase [Microbacterium sp. TS-1]
fig_6666666_87686_peg_1140	gi|16762766|ref|NP_458383.1|	glycogen synthase [Salmonella enterica subsp. enterica serovar Typhi str. CT18]
fig_6666666_87686_peg_1141	gi|16803869|ref|NP_465354.1|	hypothetical protein lmo1829 [Listeria monocytogenes EGD-e]
fig_6666666_87686_peg_1142	gi|16803867|ref|NP_465352.1|	guanylate kinase [Listeria monocytogenes EGD-e]
fig_6666666_87686_peg_1143	gi|16803866|ref|NP_465351.1|	DNA-directed RNA polymerase subunit omega [Listeria monocytogenes EGD-e]
fig_6666666_87686_peg_1144	gi|16803865|ref|NP_465350.1|	hypothetical protein lmo1825 [Listeria monocytogenes EGD-e]
fig_6666666_87686_peg_1145	gi|16803864|ref|NP_465349.1|	primosome assembly protein PriA [Listeria monocytogenes EGD-e]
fig_6666666_87686_peg_1146	gi|16803863|ref|NP_465348.1|	hypothetical protein lmo1823 [Listeria monocytogenes EGD-e]
fig_6666666_87686_peg_1147	gi|16803862|ref|NP_465347.1|	hypothetical protein lmo1822 [Listeria monocytogenes EGD-e]
fig_6666666_87686_peg_1148	gi|16802525|ref|NP_464010.1|	ribosomal RNA large subunit methyltransferase N [Listeria monocytogenes EGD-e]
fig_6666666_87686_peg_1149	gi|16803861|ref|NP_465346.1|	hypothetical protein lmo1821 [Listeria monocytogenes EGD-e]
fig_6666666_87686_peg_1150	gi|16803860|ref|NP_465345.1|	hypothetical protein lmo1820 [Listeria monocytogenes EGD-e]
fig_6666666_87686_peg_1151	gi|537395038|dbj|GAD33726.1|	cytochrome P450 [Microbacterium sp. TS-1]
fig_6666666_87686_peg_1153	gi|16802651|ref|NP_464136.1|	hypothetical protein lmo0609 [Listeria monocytogenes EGD-e]
fig_6666666_87686_peg_1154	gi|16803859|ref|NP_465344.1|	ribosome-associated GTPase [Listeria monocytogenes EGD-e]
fig_6666666_87686_peg_1155	gi|16803858|ref|NP_465343.1|	ribulose-phosphate 3-epimerase [Listeria monocytogenes EGD-e]
fig_6666666_87686_peg_1156	gi|16803857|ref|NP_465342.1|	hypothetical protein lmo1817 [Listeria monocytogenes EGD-e]
fig_6666666_87686_peg_1157	gi|16802835|ref|NP_464320.1|	hypothetical protein lmo0793 [Listeria monocytogenes EGD-e]
fig_6666666_87686_peg_1158	gi|16762581|ref|NP_458198.1|	50S ribosomal subunit protein L28 [Salmonella enterica subsp. enterica serovar Typhi str. CT18]
fig_6666666_87686_peg_1159	gi|537395295|dbj|GAD33983.1|	stress-like protein [Microbacterium sp. TS-1]
fig_6666666_87686_peg_1160	gi|16803854|ref|NP_465339.1|	hypothetical protein lmo1814 [Listeria monocytogenes EGD-e]
fig_6666666_87686_peg_1161	gi|16803853|ref|NP_465338.1|	hypothetical protein lmo1813 [Listeria monocytogenes EGD-e]
fig_6666666_87686_peg_1162	gi|16803852|ref|NP_465337.1|	hypothetical protein lmo1812 [Listeria monocytogenes EGD-e]
fig_6666666_87686_peg_1163	gi|16803851|ref|NP_465336.1|	ATP-dependent DNA helicase RecG [Listeria monocytogenes EGD-e]
fig_6666666_87686_peg_1164	gi|16802969|ref|NP_464454.1|	hypothetical protein lmo0929 [Listeria monocytogenes EGD-e]
fig_6666666_87686_peg_1165	gi|16803850|ref|NP_465335.1|	fatty acid biosynthesis transcriptional regulator [Listeria monocytogenes EGD-e]
fig_6666666_87686_peg_1166	gi|16803849|ref|NP_465334.1|	glycerol-3-phosphate acyltransferase PlsX [Listeria monocytogenes EGD-e]
fig_6666666_87686_peg_1167	gi|16803848|ref|NP_465333.1|	ACP S-malonyltransferase [Listeria monocytogenes EGD-e]
fig_6666666_87686_peg_1168	gi|16803847|ref|NP_465332.1|	3-ketoacyl-ACP reductase [Listeria monocytogenes EGD-e]
fig_6666666_87686_peg_1169	gi|29653838|ref|NP_819530.1|	acyl carrier protein [Coxiella burnetii RSA 493]
fig_6666666_87686_peg_1170	gi|16803845|ref|NP_465330.1|	ribonuclease III [Listeria monocytogenes EGD-e]
fig_6666666_87686_peg_1171	gi|16803844|ref|NP_465329.1|	hypothetical protein lmo1804 [Listeria monocytogenes EGD-e]
fig_6666666_87686_peg_1172	gi|16803843|ref|NP_465328.1|	hypothetical protein lmo1803 [Listeria monocytogenes EGD-e]
fig_6666666_87686_peg_1173	gi|16803842|ref|NP_465327.1|	DNA-binding protein [Listeria monocytogenes EGD-e]
fig_6666666_87686_peg_1174	gi|16803841|ref|NP_465326.1|	hypothetical protein lmo1801 [Listeria monocytogenes EGD-e]
fig_6666666_87686_peg_1175	gi|16803837|ref|NP_465322.1|	30S ribosomal protein S16 [Listeria monocytogenes EGD-e]
fig_6666666_87686_peg_1176	gi|546198580|ref|WP_021828796.1|	KH domain protein [Chlamydophila sp. 08-1274/3]
fig_6666666_87686_peg_1177	gi|16803833|ref|NP_465318.1|	16S rRNA-processing protein RimM [Listeria monocytogenes EGD-e]
fig_6666666_87686_peg_1178	gi|16803832|ref|NP_465317.1|	tRNA (guanine-N(1)-)-methyltransferase [Listeria monocytogenes EGD-e]
fig_6666666_87686_peg_1179	gi|16803827|ref|NP_465312.1|	50S ribosomal protein L19 [Listeria monocytogenes EGD-e]
fig_6666666_87686_peg_1181	gi|16803119|ref|NP_464604.1|	hypothetical protein lmo1079 [Listeria monocytogenes EGD-e]
fig_6666666_87686_peg_1183	gi|16804588|ref|NP_466073.1|	hypothetical protein lmo2550 [Listeria monocytogenes EGD-e]
fig_6666666_87686_peg_1184	gi|16803312|ref|NP_464797.1|	ribosomal biogenesis GTPase [Listeria monocytogenes EGD-e]
fig_6666666_87686_peg_1185	gi|16803313|ref|NP_464798.1|	ribonuclease HII [Listeria monocytogenes EGD-e]
fig_6666666_87686_peg_1186	gi|29654690|ref|NP_820382.1|	succinyl-CoA synthetase subunit beta [Coxiella burnetii RSA 493]
fig_6666666_87686_peg_1187	gi|16764109|ref|NP_459724.1|	succinyl-CoA synthetase subunit alpha [Salmonella enterica subsp. enterica serovar Typhimurium str. LT2]
fig_6666666_87686_peg_1188	gi|16803314|ref|NP_464799.1|	hypothetical protein lmo1274 [Listeria monocytogenes EGD-e]
fig_6666666_87686_peg_1189	gi|16803315|ref|NP_464800.1|	DNA topoisomerase I [Listeria monocytogenes EGD-e]
fig_6666666_87686_peg_1190	gi|16803317|ref|NP_464802.1|	hypothetical protein lmo1277 [Listeria monocytogenes EGD-e]
fig_6666666_87686_peg_1191	gi|16803318|ref|NP_464803.1|	ATP-dependent protease peptidase subunit [Listeria monocytogenes EGD-e]
fig_6666666_87686_peg_1192	gi|16803319|ref|NP_464804.1|	ATP-dependent protease ATP-binding subunit HslU [Listeria monocytogenes EGD-e]
fig_6666666_87686_peg_1193	gi|16803320|ref|NP_464805.1|	transcriptional repressor CodY [Listeria monocytogenes EGD-e]
fig_6666666_87686_peg_1194	gi|16803698|ref|NP_465183.1|	30S ribosomal protein S2 [Listeria monocytogenes EGD-e]
fig_6666666_87686_peg_1195	gi|16803697|ref|NP_465182.1|	elongation factor Ts [Listeria monocytogenes EGD-e]
fig_6666666_87686_peg_1196	gi|537394373|dbj|GAD33061.1|	uridylate kinase [Microbacterium sp. TS-1]
fig_6666666_87686_peg_1197	gi|16803354|ref|NP_464839.1|	ribosome recycling factor [Listeria monocytogenes EGD-e]
fig_6666666_87686_peg_1198	gi|16803355|ref|NP_464840.1|	undecaprenyl pyrophosphate synthase [Listeria monocytogenes EGD-e]
fig_6666666_87686_peg_1199	gi|16803356|ref|NP_464841.1|	hypothetical protein lmo1316 [Listeria monocytogenes EGD-e]
fig_6666666_87686_peg_1200	gi|16803357|ref|NP_464842.1|	1-deoxy-D-xylulose 5-phosphate reductoisomerase [Listeria monocytogenes EGD-e]
fig_6666666_87686_peg_1201	gi|16803358|ref|NP_464843.1|	hypothetical protein lmo1318 [Listeria monocytogenes EGD-e]
fig_6666666_87686_peg_1202	gi|16803359|ref|NP_464844.1|	prolyl-tRNA synthetase [Listeria monocytogenes EGD-e]
fig_6666666_87686_peg_1203	gi|16803360|ref|NP_464845.1|	DNA polymerase III PolC [Listeria monocytogenes EGD-e]
fig_6666666_87686_peg_1204	gi|16803361|ref|NP_464846.1|	hypothetical protein lmo1321 [Listeria monocytogenes EGD-e]
fig_6666666_87686_peg_1205	gi|16803362|ref|NP_464847.1|	transcription elongation factor NusA [Listeria monocytogenes EGD-e]
fig_6666666_87686_peg_1206	gi|16803363|ref|NP_464848.1|	hypothetical protein lmo1323 [Listeria monocytogenes EGD-e]
fig_6666666_87686_peg_1207	gi|16803364|ref|NP_464849.1|	hypothetical protein lmo1324 [Listeria monocytogenes EGD-e]
fig_6666666_87686_peg_1208	gi|16803365|ref|NP_464850.1|	translation initiation factor IF-2 [Listeria monocytogenes EGD-e]
fig_6666666_87686_peg_1209	gi|16803367|ref|NP_464852.1|	ribosome-binding factor A [Listeria monocytogenes EGD-e]
fig_6666666_87686_peg_1210	gi|16803368|ref|NP_464853.1|	tRNA pseudouridine synthase B [Listeria monocytogenes EGD-e]
fig_6666666_87686_peg_1211	gi|16803369|ref|NP_464854.1|	hypothetical protein lmo1329 [Listeria monocytogenes EGD-e]
fig_6666666_87686_peg_1212	gi|537394862|dbj|GAD33550.1|	30S ribosomal protein S15 [Microbacterium sp. TS-1]
fig_6666666_87686_peg_1213	gi|16803371|ref|NP_464856.1|	polynucleotide phosphorylase [Listeria monocytogenes EGD-e]
fig_6666666_87686_peg_1215	gi|16803474|ref|NP_464959.1|	hypothetical protein lmo1434 [Listeria monocytogenes EGD-e]
fig_6666666_87686_peg_1216	gi|16803426|ref|NP_464911.1|	hypothetical protein lmo1386 [Listeria monocytogenes EGD-e]
fig_6666666_87686_peg_1217	gi|16803432|ref|NP_464917.1|	hypothetical protein lmo1392 [Listeria monocytogenes EGD-e]
fig_6666666_87686_peg_1218	gi|16803433|ref|NP_464918.1|	hypothetical protein lmo1393 [Listeria monocytogenes EGD-e]
fig_6666666_87686_peg_1219	gi|16803434|ref|NP_464919.1|	hypothetical protein lmo1394 [Listeria monocytogenes EGD-e]
fig_6666666_87686_peg_1221	gi|16803435|ref|NP_464920.1|	hypothetical protein lmo1395 [Listeria monocytogenes EGD-e]
fig_6666666_87686_peg_1222	gi|16803436|ref|NP_464921.1|	hypothetical protein lmo1396 [Listeria monocytogenes EGD-e]
fig_6666666_87686_peg_1223	gi|16803438|ref|NP_464923.1|	recombinase A [Listeria monocytogenes EGD-e]
fig_6666666_87686_peg_1226	gi|16803441|ref|NP_464926.1|	hypothetical protein lmo1401 [Listeria monocytogenes EGD-e]
fig_6666666_87686_peg_1228	gi|16802871|ref|NP_464356.1|	hypothetical protein lmo0829 [Listeria monocytogenes EGD-e]
fig_6666666_87686_peg_1229	gi|16802649|ref|NP_464134.1|	hypothetical protein lmo0607 [Listeria monocytogenes EGD-e]
fig_6666666_87686_peg_1230	gi|537395028|dbj|GAD33716.1|	multidrug ABC transporter ATP-binding protein/permease protein [Microbacterium sp. TS-1]
fig_6666666_87686_peg_1231	gi|537395411|dbj|GAD34099.1|	ABC transporter permease protein [Microbacterium sp. TS-1]
fig_6666666_87686_peg_1232	gi|537395623|dbj|GAD34311.1|	cobalt ABC transporter ATPase [Microbacterium sp. TS-1]
fig_6666666_87686_peg_1233	gi|16804637|ref|NP_466122.1|	hypothetical protein lmo2599 [Listeria monocytogenes EGD-e]
fig_6666666_87686_peg_1234	gi|16803442|ref|NP_464927.1|	hypothetical protein lmo1402 [Listeria monocytogenes EGD-e]
fig_6666666_87686_peg_1236	gi|16803443|ref|NP_464928.1|	DNA mismatch repair protein MutS [Listeria monocytogenes EGD-e]
fig_6666666_87686_peg_1237	gi|16803444|ref|NP_464929.1|	DNA mismatch repair protein [Listeria monocytogenes EGD-e]
fig_6666666_87686_peg_1238	gi|16803298|ref|NP_464783.1|	hypothetical protein lmo1258 [Listeria monocytogenes EGD-e]
fig_6666666_87686_peg_1239	gi|16803334|ref|NP_464819.1|	tRNA delta(2)-isopentenylpyrophosphate transferase [Listeria monocytogenes EGD-e]
fig_6666666_87686_peg_1240	gi|16763180|ref|NP_458797.1|	host factor-I protein(HF-I) [Salmonella enterica subsp. enterica serovar Typhi str. CT18]
fig_6666666_87686_peg_1241	gi|16803023|ref|NP_464508.1|	hypothetical protein lmo0983 [Listeria monocytogenes EGD-e]
fig_6666666_87686_peg_1242	gi|16803336|ref|NP_464821.1|	hypothetical protein lmo1296 [Listeria monocytogenes EGD-e]
fig_6666666_87686_peg_1243	gi|16803337|ref|NP_464822.1|	hypothetical protein lmo1297 [Listeria monocytogenes EGD-e]
fig_6666666_87686_peg_1244	gi|16804381|ref|NP_465866.1|	hypothetical protein lmo2343 [Listeria monocytogenes EGD-e]
fig_6666666_87686_peg_1247	gi|537395841|dbj|GAD34529.1|	XRE family transcriptional regulator [Microbacterium sp. TS-1]
fig_6666666_87686_peg_1248	gi|490007585|ref|WP_003910422.1|	cyclase [Mycobacterium tuberculosis]
fig_6666666_87686_peg_1250	gi|16803941|ref|NP_465426.1|	3-methyl-2-oxobutanoate hydroxymethyltransferase [Listeria monocytogenes EGD-e]
fig_6666666_87686_peg_1251	gi|16803940|ref|NP_465425.1|	pantoate--beta-alanine ligase [Listeria monocytogenes EGD-e]
fig_6666666_87686_peg_1252	gi|16803939|ref|NP_465424.1|	aspartate alpha-decarboxylase [Listeria monocytogenes EGD-e]
fig_6666666_87686_peg_1253	gi|16804095|ref|NP_465580.1|	hypothetical protein lmo2056 [Listeria monocytogenes EGD-e]
fig_6666666_87686_peg_1254	gi|16803342|ref|NP_464827.1|	LexA repressor [Listeria monocytogenes EGD-e]
fig_6666666_87686_peg_1256	gi|16803344|ref|NP_464829.1|	hypothetical protein lmo1304 [Listeria monocytogenes EGD-e]
fig_6666666_87686_peg_1257	gi|16803345|ref|NP_464830.1|	hypothetical protein lmo1305 [Listeria monocytogenes EGD-e]
fig_6666666_87686_peg_1259	gi|537393344|dbj|GAD35189.1|	dipeptide ABC transporter substrate-binding protein [Microbacterium sp. TS-1]
fig_6666666_87686_peg_1261	gi|16803718|ref|NP_465203.1|	bifunctional homocysteine S-methyltransferase/5,10-methylenetetrahydrofolate reductase [Listeria monocytogenes EGD-e]
fig_6666666_87686_peg_1262	gi|537395361|dbj|GAD34049.1|	thiamine monophosphate synthase [Microbacterium sp. TS-1]
fig_6666666_87686_peg_1263	gi|16803949|ref|NP_465434.1|	hypothetical protein lmo1910 [Listeria monocytogenes EGD-e]
fig_6666666_87686_peg_1265	gi|73857961|gb|AAZ90668.1|	ThiG [Shigella sonnei Ss046]
fig_6666666_87686_peg_1266	gi|16803089|ref|NP_464574.1|	hypothetical protein lmo1049 [Listeria monocytogenes EGD-e]
fig_6666666_87686_peg_1267	gi|16803692|ref|NP_465177.1|	hypothetical protein lmo1652 [Listeria monocytogenes EGD-e]
fig_6666666_87686_peg_1268	gi|16803691|ref|NP_465176.1|	hypothetical protein lmo1651 [Listeria monocytogenes EGD-e]
fig_6666666_87686_peg_1269	gi|537395082|dbj|GAD33770.1|	cytochrome c biogenesis protein [Microbacterium sp. TS-1]
fig_6666666_87686_peg_1270	gi|16803690|ref|NP_465175.1|	hypothetical protein lmo1650 [Listeria monocytogenes EGD-e]
fig_6666666_87686_peg_1275	gi|16803686|ref|NP_465171.1|	hypothetical protein lmo1646 [Listeria monocytogenes EGD-e]
fig_6666666_87686_peg_1276	gi|16803685|ref|NP_465170.1|	hypothetical protein lmo1645 [Listeria monocytogenes EGD-e]
fig_6666666_87686_peg_1278	gi|16764038|ref|NP_459653.1|	ribonucleoside hydrolase 1 [Salmonella enterica subsp. enterica serovar Typhimurium str. LT2]
fig_6666666_87686_peg_1279	gi|16802480|ref|NP_463965.1|	hypothetical protein lmo0436 [Listeria monocytogenes EGD-e]
fig_6666666_87686_peg_1280	gi|490007677|ref|WP_003910513.1|	F420-dependent oxidoreductase [Mycobacterium tuberculosis]
fig_6666666_87686_peg_1281	gi|16803344|ref|NP_464829.1|	hypothetical protein lmo1304 [Listeria monocytogenes EGD-e]
fig_6666666_87686_peg_1282	gi|16766574|ref|NP_462189.1|	hypothetical protein STM3276 [Salmonella enterica subsp. enterica serovar Typhimurium str. LT2]
fig_6666666_87686_peg_1284	gi|16802940|ref|NP_464425.1|	hypothetical protein lmo0899 [Listeria monocytogenes EGD-e]
fig_6666666_87686_peg_1286	gi|16803590|ref|NP_465075.1|	hypothetical protein lmo1550 [Listeria monocytogenes EGD-e]
fig_6666666_87686_peg_1287	gi|16803589|ref|NP_465074.1|	DNA repair protein RadC [Listeria monocytogenes EGD-e]
fig_6666666_87686_peg_1289	gi|16802367|ref|NP_463852.1|	hypothetical protein lmo0322 [Listeria monocytogenes EGD-e]
fig_6666666_87686_peg_1290	gi|16804475|ref|NP_465960.1|	hypothetical protein lmo2437 [Listeria monocytogenes EGD-e]
fig_6666666_87686_peg_1291	gi|16802836|ref|NP_464321.1|	hypothetical protein lmo0794 [Listeria monocytogenes EGD-e]
fig_6666666_87686_peg_1292	gi|16803692|ref|NP_465177.1|	hypothetical protein lmo1652 [Listeria monocytogenes EGD-e]
fig_6666666_87686_peg_1293	gi|16803691|ref|NP_465176.1|	hypothetical protein lmo1651 [Listeria monocytogenes EGD-e]
fig_6666666_87686_peg_1294	gi|16802330|ref|NP_463815.1|	hypothetical protein lmo0284 [Listeria monocytogenes EGD-e]
fig_6666666_87686_peg_1295	gi|16759490|ref|NP_455107.1|	ABC transporter integral membrane protein [Salmonella enterica subsp. enterica serovar Typhi str. CT18]
fig_6666666_87686_peg_1296	gi|16763890|ref|NP_459505.1|	ABC transporter ATPase [Salmonella enterica subsp. enterica serovar Typhimurium str. LT2]
fig_6666666_87686_peg_1297	gi|16802332|ref|NP_463817.1|	transaminase [Listeria monocytogenes EGD-e]
fig_6666666_87686_peg_1298	gi|16803587|ref|NP_465072.1|	rod shape-determining protein MreC [Listeria monocytogenes EGD-e]
fig_6666666_87686_peg_1300	gi|16803582|ref|NP_465067.1|	50S ribosomal protein L21 [Listeria monocytogenes EGD-e]
fig_6666666_87686_peg_1301	gi|16803581|ref|NP_465066.1|	hypothetical protein lmo1541 [Listeria monocytogenes EGD-e]
fig_6666666_87686_peg_1302	gi|16762065|ref|NP_457682.1|	50S ribosomal subunit protein L27 [Salmonella enterica subsp. enterica serovar Typhi str. CT18]
fig_6666666_87686_peg_1303	gi|16803577|ref|NP_465062.1|	GTPase ObgE [Listeria monocytogenes EGD-e]
fig_6666666_87686_peg_1304	gi|16803573|ref|NP_465058.1|	Holliday junction DNA helicase RuvA [Listeria monocytogenes EGD-e]
fig_6666666_87686_peg_1305	gi|16803572|ref|NP_465057.1|	Holliday junction DNA helicase RuvB [Listeria monocytogenes EGD-e]
fig_6666666_87686_peg_1306	gi|16803571|ref|NP_465056.1|	S-adenosylmethionine:tRNA ribosyltransferase-isomerase [Listeria monocytogenes EGD-e]
fig_6666666_87686_peg_1307	gi|16803570|ref|NP_465055.1|	queuine tRNA-ribosyltransferase [Listeria monocytogenes EGD-e]
fig_6666666_87686_peg_1308	gi|16803569|ref|NP_465054.1|	hypothetical protein lmo1529 [Listeria monocytogenes EGD-e]
fig_6666666_87686_peg_1309	gi|16803567|ref|NP_465052.1|	bifunctional preprotein translocase subunit SecD/SecF [Listeria monocytogenes EGD-e]
fig_6666666_87686_peg_1310	gi|16803565|ref|NP_465050.1|	hypothetical protein lmo1525 [Listeria monocytogenes EGD-e]
fig_6666666_87686_peg_1311	gi|16759462|ref|NP_455079.1|	adenine phosphoribosyltransferase [Salmonella enterica subsp. enterica serovar Typhi str. CT18]
fig_6666666_87686_peg_1312	gi|16803563|ref|NP_465048.1|	hypothetical protein lmo1523 [Listeria monocytogenes EGD-e]
fig_6666666_87686_peg_1313	gi|16803562|ref|NP_465047.1|	D-tyrosyl-tRNA(Tyr) deacylase [Listeria monocytogenes EGD-e]
fig_6666666_87686_peg_1314	gi|16803561|ref|NP_465046.1|	hypothetical protein lmo1521 [Listeria monocytogenes EGD-e]
fig_6666666_87686_peg_1315	gi|16803560|ref|NP_465045.1|	histidyl-tRNA synthetase [Listeria monocytogenes EGD-e]
fig_6666666_87686_peg_1316	gi|16803559|ref|NP_465044.1|	aspartyl-tRNA synthetase [Listeria monocytogenes EGD-e]
fig_6666666_87686_peg_1317	gi|215918984|ref|NP_819553.2|	N-ethylammeline chlorohydrolase [Coxiella burnetii RSA 493]
fig_6666666_87686_peg_1321	gi|29653715|ref|NP_819407.1|	PhoB family transcriptional regulator [Coxiella burnetii RSA 493]
fig_6666666_87686_peg_1322	gi|16803548|ref|NP_465033.1|	hypothetical protein lmo1508 [Listeria monocytogenes EGD-e]
fig_6666666_87686_peg_1323	gi|537394217|dbj|GAD32905.1|	antibiotic immunity protein peptidase family S66protein [Microbacterium sp. TS-1]
fig_6666666_87686_peg_1326	gi|16760261|ref|NP_455878.1|	aminoglycoside 6'-N-acetyltransferase [Salmonella enterica subsp. enterica serovar Typhi str. CT18]
fig_6666666_87686_peg_1329	gi|16763308|ref|NP_458925.1|	conserved hypothetical protein [Salmonella enterica subsp. enterica serovar Typhi str. CT18]
fig_6666666_87686_peg_1331	gi|546197997|ref|WP_021828356.1|	hypothetical protein [Chlamydophila sp. 08-1274/3]
fig_6666666_87686_peg_1332	gi|16764933|ref|NP_460548.1|	NADP-dependent oxidoreductase [Salmonella enterica subsp. enterica serovar Typhimurium str. LT2]
fig_6666666_87686_peg_1334	gi|16803462|ref|NP_464947.1|	hypothetical protein lmo1422 [Listeria monocytogenes EGD-e]
fig_6666666_87686_peg_1335	gi|16803461|ref|NP_464946.1|	hypothetical protein lmo1421 [Listeria monocytogenes EGD-e]
fig_6666666_87686_peg_1336	gi|16766068|ref|NP_461683.1|	sugar phosphate aminotransferase [Salmonella enterica subsp. enterica serovar Typhimurium str. LT2]
fig_6666666_87686_peg_1337	gi|16766067|ref|NP_461682.1|	hexulose 6 phosphate synthase [Salmonella enterica subsp. enterica serovar Typhimurium str. LT2]
fig_6666666_87686_peg_1338	gi|16763221|ref|NP_458838.1|	conserved hypothetical protein [Salmonella enterica subsp. enterica serovar Typhi str. CT18]
fig_6666666_87686_peg_1339	gi|16803554|ref|NP_465039.1|	recombination factor protein RarA [Listeria monocytogenes EGD-e]
fig_6666666_87686_peg_1340	gi|16803555|ref|NP_465040.1|	hypothetical protein lmo1515 [Listeria monocytogenes EGD-e]
fig_6666666_87686_peg_1341	gi|29655301|ref|NP_820993.1|	2-polyprenylphenol 6-hydroxylase [Coxiella burnetii RSA 493]
fig_6666666_87686_peg_1342	gi|16804412|ref|NP_465897.1|	aspartate kinase [Listeria monocytogenes EGD-e]
fig_6666666_87686_peg_1343	gi|16804585|ref|NP_466070.1|	homoserine dehydrogenase [Listeria monocytogenes EGD-e]
fig_6666666_87686_peg_1344	gi|16804584|ref|NP_466069.1|	threonine synthase [Listeria monocytogenes EGD-e]
fig_6666666_87686_peg_1345	gi|16804583|ref|NP_466068.1|	homoserine kinase [Listeria monocytogenes EGD-e]
fig_6666666_87686_peg_1346	gi|16762043|ref|NP_457660.1|	possible monooxygenase [Salmonella enterica subsp. enterica serovar Typhi str. CT18]
fig_6666666_87686_peg_1347	gi|16803553|ref|NP_465038.1|	hypothetical protein lmo1513 [Listeria monocytogenes EGD-e]
fig_6666666_87686_peg_1348	gi|16803552|ref|NP_465037.1|	tRNA-specific 2-thiouridylase MnmA [Listeria monocytogenes EGD-e]
fig_6666666_87686_peg_1349	gi|16803550|ref|NP_465035.1|	hypothetical protein lmo1510 [Listeria monocytogenes EGD-e]
fig_6666666_87686_peg_1350	gi|16803549|ref|NP_465034.1|	hypothetical protein lmo1509 [Listeria monocytogenes EGD-e]
fig_6666666_87686_peg_1351	gi|16803544|ref|NP_465029.1|	alanyl-tRNA synthetase [Listeria monocytogenes EGD-e]
fig_6666666_87686_peg_1353	gi|16803542|ref|NP_465027.1|	Holliday junction resolvase-like protein [Listeria monocytogenes EGD-e]
fig_6666666_87686_peg_1355	gi|16803539|ref|NP_465024.1|	hypothetical protein lmo1499 [Listeria monocytogenes EGD-e]
fig_6666666_87686_peg_1356	gi|16803538|ref|NP_465023.1|	hypothetical protein lmo1498 [Listeria monocytogenes EGD-e]
fig_6666666_87686_peg_1357	gi|16803537|ref|NP_465022.1|	uridine kinase [Listeria monocytogenes EGD-e]
fig_6666666_87686_peg_1358	gi|215919153|ref|NP_820273.2|	transcription elongation factor [Coxiella burnetii RSA 493]
fig_6666666_87686_peg_1359	gi|16759198|ref|NP_454815.1|	MTA/SAH nucleosidase [Salmonella enterica subsp. enterica serovar Typhi str. CT18]
fig_6666666_87686_peg_1360	gi|16803532|ref|NP_465017.1|	hypothetical protein lmo1492 [Listeria monocytogenes EGD-e]
fig_6666666_87686_peg_1361	gi|16803531|ref|NP_465016.1|	GTP-binding protein YqeH [Listeria monocytogenes EGD-e]
fig_6666666_87686_peg_1362	gi|16803530|ref|NP_465015.1|	hypothetical protein lmo1490 [Listeria monocytogenes EGD-e]
fig_6666666_87686_peg_1363	gi|16803529|ref|NP_465014.1|	hypothetical protein lmo1489 [Listeria monocytogenes EGD-e]
fig_6666666_87686_peg_1364	gi|16803528|ref|NP_465013.1|	nicotinic acid mononucleotide adenylyltransferase [Listeria monocytogenes EGD-e]
fig_6666666_87686_peg_1365	gi|16803527|ref|NP_465012.1|	hypothetical protein lmo1487 [Listeria monocytogenes EGD-e]
fig_6666666_87686_peg_1366	gi|29653891|ref|NP_819583.1|	iojap family protein [Coxiella burnetii RSA 493]
fig_6666666_87686_peg_1367	gi|16803525|ref|NP_465010.1|	hypothetical protein lmo1485 [Listeria monocytogenes EGD-e]
fig_6666666_87686_peg_1368	gi|16803524|ref|NP_465009.1|	hypothetical protein lmo1484 [Listeria monocytogenes EGD-e]
fig_6666666_87686_peg_1369	gi|16803523|ref|NP_465008.1|	hypothetical protein lmo1483 [Listeria monocytogenes EGD-e]
fig_6666666_87686_peg_1370	gi|16803522|ref|NP_465007.1|	hypothetical protein lmo1482 [Listeria monocytogenes EGD-e]
fig_6666666_87686_peg_1372	gi|16803521|ref|NP_465006.1|	DNA polymerase III subunit delta [Listeria monocytogenes EGD-e]
fig_6666666_87686_peg_1373	gi|29653736|ref|NP_819428.1|	30S ribosomal protein S20 [Coxiella burnetii RSA 493]
fig_6666666_87686_peg_1374	gi|16803519|ref|NP_465004.1|	GTP-binding protein LepA [Listeria monocytogenes EGD-e]
fig_6666666_87686_peg_1375	gi|16803516|ref|NP_465001.1|	coproporphyrinogen III oxidase [Listeria monocytogenes EGD-e]
fig_6666666_87686_peg_1376	gi|16803515|ref|NP_465000.1|	heat-inducible transcription repressor [Listeria monocytogenes EGD-e]
fig_6666666_87686_peg_1377	gi|16803514|ref|NP_464999.1|	heat shock protein GrpE [Listeria monocytogenes EGD-e]
fig_6666666_87686_peg_1378	gi|16803513|ref|NP_464998.1|	molecular chaperone DnaK [Listeria monocytogenes EGD-e]
fig_6666666_87686_peg_1379	gi|16803512|ref|NP_464997.1|	molecular chaperone DnaJ [Listeria monocytogenes EGD-e]
fig_6666666_87686_peg_1380	gi|16803511|ref|NP_464996.1|	ribosomal protein L11 methyltransferase [Listeria monocytogenes EGD-e]
fig_6666666_87686_peg_1381	gi|16803510|ref|NP_464995.1|	16S ribosomal RNA methyltransferase RsmE [Listeria monocytogenes EGD-e]
fig_6666666_87686_peg_1382	gi|29653907|ref|NP_819599.1|	(dimethylallyl)adenosine tRNA methylthiotransferase [Coxiella burnetii RSA 493]
fig_6666666_87686_peg_1383	gi|16804034|ref|NP_465519.1|	deoxyribose-phosphate aldolase [Listeria monocytogenes EGD-e]
fig_6666666_87686_peg_1388	gi|16804375|ref|NP_465860.1|	hypothetical protein lmo2337 [Listeria monocytogenes EGD-e]
fig_6666666_87686_peg_1389	gi|16804374|ref|NP_465859.1|	fructose-1-phosphate kinase [Listeria monocytogenes EGD-e]
fig_6666666_87686_peg_1390	gi|16804373|ref|NP_465858.1|	hypothetical protein lmo2335 [Listeria monocytogenes EGD-e]
fig_6666666_87686_peg_1391	gi|537393904|dbj|GAD35749.1|	hypothetical protein MTS1_03595 [Microbacterium sp. TS-1]
fig_6666666_87686_peg_1392	gi|16802581|ref|NP_464066.1|	hypothetical protein lmo0538 [Listeria monocytogenes EGD-e]
fig_6666666_87686_peg_1394	gi|16802182|ref|NP_463667.1|	hypothetical protein lmo0134 [Listeria monocytogenes EGD-e]
fig_6666666_87686_peg_1395	gi|16804793|ref|NP_466278.1|	DNA topoisomerase III [Listeria monocytogenes EGD-e]
fig_6666666_87686_peg_1401	gi|537393817|dbj|GAD35662.1|	cytidine deaminase [Microbacterium sp. TS-1]
fig_6666666_87686_peg_1403	gi|16803180|ref|NP_464665.1|	hypothetical protein lmo1140 [Listeria monocytogenes EGD-e]
fig_6666666_87686_peg_1404	gi|537395213|dbj|GAD33901.1|	flavodoxin-like protein [Microbacterium sp. TS-1]
fig_6666666_87686_peg_1405	gi|16804214|ref|NP_465699.1|	3-ketoacyl-ACP reductase [Listeria monocytogenes EGD-e]
fig_6666666_87686_peg_1407	gi|16803507|ref|NP_464992.1|	hypothetical protein lmo1467 [Listeria monocytogenes EGD-e]
fig_6666666_87686_peg_1408	gi|16803505|ref|NP_464990.1|	metalloprotease [Listeria monocytogenes EGD-e]
fig_6666666_87686_peg_1409	gi|16803504|ref|NP_464989.1|	hypothetical protein lmo1464 [Listeria monocytogenes EGD-e]
fig_6666666_87686_peg_1410	gi|16803503|ref|NP_464988.1|	hypothetical protein lmo1463 [Listeria monocytogenes EGD-e]
fig_6666666_87686_peg_1411	gi|16803502|ref|NP_464987.1|	GTP-binding protein Era [Listeria monocytogenes EGD-e]
fig_6666666_87686_peg_1412	gi|16803500|ref|NP_464985.1|	DNA repair protein RecO [Listeria monocytogenes EGD-e]
fig_6666666_87686_peg_1413	gi|537395426|dbj|GAD34114.1|	glycyl-tRNA synthetase (class II) [Microbacterium sp. TS-1]
fig_6666666_87686_peg_1414	gi|16803905|ref|NP_465390.1|	hypothetical protein lmo1865 [Listeria monocytogenes EGD-e]
fig_6666666_87686_peg_1415	gi|16803906|ref|NP_465391.1|	hypothetical protein lmo1866 [Listeria monocytogenes EGD-e]
fig_6666666_87686_peg_1416	gi|16803495|ref|NP_464980.1|	DNA primase [Listeria monocytogenes EGD-e]
fig_6666666_87686_peg_1417	gi|16803494|ref|NP_464979.1|	RNA polymerase sigma factor RpoD [Listeria monocytogenes EGD-e]
fig_6666666_87686_peg_1419	gi|16803493|ref|NP_464978.1|	hypothetical protein lmo1453 [Listeria monocytogenes EGD-e]
fig_6666666_87686_peg_1420	gi|16803492|ref|NP_464977.1|	hypothetical protein lmo1452 [Listeria monocytogenes EGD-e]
fig_6666666_87686_peg_1421	gi|16803491|ref|NP_464976.1|	4-hydroxy-3-methylbut-2-enyl diphosphate reductase [Listeria monocytogenes EGD-e]
fig_6666666_87686_peg_1422	gi|16803490|ref|NP_464975.1|	hypothetical protein lmo1450 [Listeria monocytogenes EGD-e]
fig_6666666_87686_peg_1423	gi|16803489|ref|NP_464974.1|	endonuclease IV [Listeria monocytogenes EGD-e]
fig_6666666_87686_peg_1424	gi|16803487|ref|NP_464972.1|	metal (zinc) transport protein(ABC transporter, ATP-binding protein) [Listeria monocytogenes EGD-e]
fig_6666666_87686_peg_1425	gi|16803486|ref|NP_464971.1|	metal (zinc) transport protein (ABC transporter, permease) [Listeria monocytogenes EGD-e]
fig_6666666_87686_peg_1426	gi|16803723|ref|NP_465208.1|	hypothetical protein lmo1683 [Listeria monocytogenes EGD-e]
fig_6666666_87686_peg_1427	gi|16803481|ref|NP_464966.1|	4-hydroxy-3-methylbut-2-en-1-yl diphosphate synthase [Listeria monocytogenes EGD-e]
fig_6666666_87686_peg_1429	gi|16803479|ref|NP_464964.1|	superoxide dismutase [Listeria monocytogenes EGD-e]
fig_6666666_87686_peg_1431	gi|16803478|ref|NP_464963.1|	hypothetical protein lmo1438 [Listeria monocytogenes EGD-e]
fig_6666666_87686_peg_1433	gi|16804536|ref|NP_466021.1|	hypothetical protein lmo2498 [Listeria monocytogenes EGD-e]
fig_6666666_87686_peg_1434	gi|537393488|dbj|GAD35333.1|	phosphate ABC transporter permease protein [Microbacterium sp. TS-1]
fig_6666666_87686_peg_1435	gi|16804534|ref|NP_466019.1|	phosphate transporter ATP-binding protein [Listeria monocytogenes EGD-e]
fig_6666666_87686_peg_1436	gi|16804532|ref|NP_466017.1|	hypothetical protein lmo2494 [Listeria monocytogenes EGD-e]
fig_6666666_87686_peg_1437	gi|16803376|ref|NP_464861.1|	hypothetical protein lmo1336 [Listeria monocytogenes EGD-e]
fig_6666666_87686_peg_1438	gi|16803377|ref|NP_464862.1|	hypothetical protein lmo1337 [Listeria monocytogenes EGD-e]
fig_6666666_87686_peg_1439	gi|16803378|ref|NP_464863.1|	hypothetical protein lmo1338 [Listeria monocytogenes EGD-e]
fig_6666666_87686_peg_1440	gi|16803379|ref|NP_464864.1|	hypothetical protein lmo1339 [Listeria monocytogenes EGD-e]
fig_6666666_87686_peg_1441	gi|16804129|ref|NP_465614.1|	argininosuccinate synthase [Listeria monocytogenes EGD-e]
fig_6666666_87686_peg_1442	gi|16804130|ref|NP_465615.1|	argininosuccinate lyase [Listeria monocytogenes EGD-e]
fig_6666666_87686_peg_1444	gi|16804206|ref|NP_465691.1|	hypothetical protein lmo2167 [Listeria monocytogenes EGD-e]
fig_6666666_87686_peg_1446	gi|16803387|ref|NP_464872.1|	hypothetical protein lmo1347 [Listeria monocytogenes EGD-e]
fig_6666666_87686_peg_1447	gi|16803386|ref|NP_464871.1|	hypothetical protein lmo1346 [Listeria monocytogenes EGD-e]
fig_6666666_87686_peg_1448	gi|16803385|ref|NP_464870.1|	hypothetical protein lmo1345 [Listeria monocytogenes EGD-e]
fig_6666666_87686_peg_1449	gi|16803384|ref|NP_464869.1|	hypothetical protein lmo1344 [Listeria monocytogenes EGD-e]
fig_6666666_87686_peg_1450	gi|16803383|ref|NP_464868.1|	hypothetical protein lmo1343 [Listeria monocytogenes EGD-e]
fig_6666666_87686_peg_1451	gi|16803382|ref|NP_464867.1|	hypothetical protein lmo1342 [Listeria monocytogenes EGD-e]
fig_6666666_87686_peg_1453	gi|16803789|ref|NP_465274.1|	hypothetical protein lmo1749 [Listeria monocytogenes EGD-e]
fig_6666666_87686_peg_1454	gi|16803388|ref|NP_464873.1|	glycine cleavage system aminomethyltransferase T [Listeria monocytogenes EGD-e]
fig_6666666_87686_peg_1455	gi|16803389|ref|NP_464874.1|	glycine dehydrogenase subunit 1 [Listeria monocytogenes EGD-e]
fig_6666666_87686_peg_1456	gi|16803390|ref|NP_464875.1|	glycine dehydrogenase subunit 2 [Listeria monocytogenes EGD-e]
fig_6666666_87686_peg_1457	gi|16803391|ref|NP_464876.1|	hypothetical protein lmo1351 [Listeria monocytogenes EGD-e]
fig_6666666_87686_peg_1458	gi|537395303|dbj|GAD33991.1|	lipoate-protein ligase A [Microbacterium sp. TS-1]
fig_6666666_87686_peg_1460	gi|16803393|ref|NP_464878.1|	hypothetical protein lmo1353 [Listeria monocytogenes EGD-e]
fig_6666666_87686_peg_1463	gi|16803394|ref|NP_464879.1|	hypothetical protein lmo1354 [Listeria monocytogenes EGD-e]
fig_6666666_87686_peg_1464	gi|537394522|dbj|GAD33210.1|	translation elongation factor P(EF-P)/translation initiation factor 5A (eIF-5A) [Microbacterium sp. TS-1]
fig_6666666_87686_peg_1465	gi|16803396|ref|NP_464881.1|	hypothetical protein lmo1356 [Listeria monocytogenes EGD-e]
fig_6666666_87686_peg_1466	gi|16803397|ref|NP_464882.1|	acetyl-CoA carboxylase biotin carboxylase subunit [Listeria monocytogenes EGD-e]
fig_6666666_87686_peg_1467	gi|537395295|dbj|GAD33983.1|	stress-like protein [Microbacterium sp. TS-1]
fig_6666666_87686_peg_1468	gi|16803399|ref|NP_464884.1|	transcription antitermination protein NusB [Listeria monocytogenes EGD-e]
fig_6666666_87686_peg_1469	gi|16803401|ref|NP_464886.1|	exodeoxyribonuclease VII large subunit [Listeria monocytogenes EGD-e]
fig_6666666_87686_peg_1471	gi|16803403|ref|NP_464888.1|	hypothetical protein lmo1363 [Listeria monocytogenes EGD-e]
fig_6666666_87686_peg_1472	gi|16803405|ref|NP_464890.1|	1-deoxy-D-xylulose-5-phosphate synthase [Listeria monocytogenes EGD-e]
fig_6666666_87686_peg_1473	gi|16803406|ref|NP_464891.1|	hypothetical protein lmo1366 [Listeria monocytogenes EGD-e]
fig_6666666_87686_peg_1474	gi|16803407|ref|NP_464892.1|	arginine repressor ArgR [Listeria monocytogenes EGD-e]
fig_6666666_87686_peg_1475	gi|16803408|ref|NP_464893.1|	DNA repair and genetic recombination [Listeria monocytogenes EGD-e]
fig_6666666_87686_peg_1477	gi|16803409|ref|NP_464894.1|	hypothetical protein lmo1369 [Listeria monocytogenes EGD-e]
fig_6666666_87686_peg_1478	gi|215919012|ref|NP_819671.2|	leucine dehydrogenase [Coxiella burnetii RSA 493]
fig_6666666_87686_peg_1479	gi|16803410|ref|NP_464895.1|	butyrate kinase [Listeria monocytogenes EGD-e]
fig_6666666_87686_peg_1480	gi|16803411|ref|NP_464896.1|	dihydrolipoamide dehydrogenase [Listeria monocytogenes EGD-e]
fig_6666666_87686_peg_1481	gi|16803412|ref|NP_464897.1|	hypothetical protein lmo1372 [Listeria monocytogenes EGD-e]
fig_6666666_87686_peg_1482	gi|16803413|ref|NP_464898.1|	hypothetical protein lmo1373 [Listeria monocytogenes EGD-e]
fig_6666666_87686_peg_1483	gi|16803414|ref|NP_464899.1|	hypothetical protein lmo1374 [Listeria monocytogenes EGD-e]
fig_6666666_87686_peg_1485	gi|16803415|ref|NP_464900.1|	hypothetical protein lmo1375 [Listeria monocytogenes EGD-e]
fig_6666666_87686_peg_1486	gi|16803416|ref|NP_464901.1|	6-phosphogluconate dehydrogenase [Listeria monocytogenes EGD-e]
fig_6666666_87686_peg_1487	gi|161353565|ref|NP_460479.3|	DNA-binding transcriptional activator MarA [Salmonella enterica subsp. enterica serovar Typhimurium str. LT2]
fig_6666666_87686_peg_1488	gi|16804017|ref|NP_465502.1|	glucose-6-phosphate 1-dehydrogenase [Listeria monocytogenes EGD-e]
fig_6666666_87686_peg_1489	gi|16804016|ref|NP_465501.1|	hypothetical protein lmo1977 [Listeria monocytogenes EGD-e]
fig_6666666_87686_peg_1490	gi|16804113|ref|NP_465598.1|	hypothetical protein lmo2074 [Listeria monocytogenes EGD-e]
fig_6666666_87686_peg_1491	gi|16802132|ref|NP_463617.1|	hypothetical protein lmo0084 [Listeria monocytogenes EGD-e]
fig_6666666_87686_peg_1492	gi|16804004|ref|NP_465489.1|	hypothetical protein lmo1965 [Listeria monocytogenes EGD-e]
fig_6666666_87686_peg_1493	gi|16803995|ref|NP_465480.1|	hypothetical protein lmo1956 [Listeria monocytogenes EGD-e]
fig_6666666_87686_peg_1494	gi|16803994|ref|NP_465479.1|	hypothetical protein lmo1955 [Listeria monocytogenes EGD-e]
fig_6666666_87686_peg_1495	gi|16803993|ref|NP_465478.1|	phosphopentomutase [Listeria monocytogenes EGD-e]
fig_6666666_87686_peg_1497	gi|16803990|ref|NP_465475.1|	segregation and condensation protein A [Listeria monocytogenes EGD-e]
fig_6666666_87686_peg_1498	gi|16803989|ref|NP_465474.1|	hypothetical protein lmo1950 [Listeria monocytogenes EGD-e]
fig_6666666_87686_peg_1499	gi|16803988|ref|NP_465473.1|	hypothetical protein lmo1949 [Listeria monocytogenes EGD-e]
fig_6666666_87686_peg_1500	gi|537395083|dbj|GAD33771.1|	putative thiol-disulfide isomerase [Microbacterium sp. TS-1]
fig_6666666_87686_peg_1502	gi|537395080|dbj|GAD33768.1|	ABC transporter permease protein [Microbacterium sp. TS-1]
fig_6666666_87686_peg_1503	gi|16803987|ref|NP_465472.1|	hypothetical protein lmo1948 [Listeria monocytogenes EGD-e]
fig_6666666_87686_peg_1504	gi|16803986|ref|NP_465471.1|	hypothetical protein lmo1947 [Listeria monocytogenes EGD-e]
fig_6666666_87686_peg_1505	gi|16803984|ref|NP_465469.1|	hypothetical protein lmo1945 [Listeria monocytogenes EGD-e]
fig_6666666_87686_peg_1506	gi|16803983|ref|NP_465468.1|	hypothetical protein lmo1944 [Listeria monocytogenes EGD-e]
fig_6666666_87686_peg_1508	gi|16804516|ref|NP_466001.1|	thioredoxin reductase [Listeria monocytogenes EGD-e]
fig_6666666_87686_peg_1509	gi|16803979|ref|NP_465464.1|	hypothetical protein lmo1940 [Listeria monocytogenes EGD-e]
fig_6666666_87686_peg_1510	gi|16803978|ref|NP_465463.1|	cytidylate kinase [Listeria monocytogenes EGD-e]
fig_6666666_87686_peg_1511	gi|546198764|ref|WP_021828944.1|	acyltransferase family protein [Chlamydophila sp. 08-1274/3]
fig_6666666_87686_peg_1512	gi|16803977|ref|NP_465462.1|	30S ribosomal protein S1 [Listeria monocytogenes EGD-e]
fig_6666666_87686_peg_1513	gi|16803976|ref|NP_465461.1|	GTP-binding protein EngA [Listeria monocytogenes EGD-e]
fig_6666666_87686_peg_1514	gi|16803975|ref|NP_465460.1|	NAD(P)H-dependent glycerol-3-phosphate dehydrogenase [Listeria monocytogenes EGD-e]
fig_6666666_87686_peg_1517	gi|16759431|ref|NP_455048.1|	DNA-binding protein HU-beta [Salmonella enterica subsp. enterica serovar Typhi str. CT18]
fig_6666666_87686_peg_1519	gi|16762164|ref|NP_457781.1|	ubiquinone/menaquinone biosynthesis methyltransferase UbiE [Salmonella enterica subsp. enterica serovar Typhi str. CT18]
fig_6666666_87686_peg_1520	gi|16803969|ref|NP_465454.1|	hypothetical protein lmo1930 [Listeria monocytogenes EGD-e]
fig_6666666_87686_peg_1521	gi|16803968|ref|NP_465453.1|	nucleoside diphosphate kinase [Listeria monocytogenes EGD-e]
fig_6666666_87686_peg_1522	gi|16803967|ref|NP_465452.1|	chorismate synthase [Listeria monocytogenes EGD-e]
fig_6666666_87686_peg_1523	gi|16803966|ref|NP_465451.1|	3-dehydroquinate synthase [Listeria monocytogenes EGD-e]
fig_6666666_87686_peg_1524	gi|16803962|ref|NP_465447.1|	3-phosphoshikimate 1-carboxyvinyltransferase [Listeria monocytogenes EGD-e]
fig_6666666_87686_peg_1525	gi|16803961|ref|NP_465446.1|	hypothetical protein lmo1922 [Listeria monocytogenes EGD-e]
fig_6666666_87686_peg_1526	gi|16803960|ref|NP_465445.1|	hypothetical protein lmo1921 [Listeria monocytogenes EGD-e]
fig_6666666_87686_peg_1529	gi|537394686|dbj|GAD33374.1|	cytochrome b subunit of the bc complex [Microbacterium sp. TS-1]
fig_6666666_87686_peg_1531	gi|16803959|ref|NP_465444.1|	hypothetical protein lmo1920 [Listeria monocytogenes EGD-e]
fig_6666666_87686_peg_1532	gi|16803958|ref|NP_465443.1|	hypothetical protein lmo1919 [Listeria monocytogenes EGD-e]
fig_6666666_87686_peg_1533	gi|16803296|ref|NP_464781.1|	hypothetical protein lmo1256 [Listeria monocytogenes EGD-e]
fig_6666666_87686_peg_1534	gi|16803945|ref|NP_465430.1|	methylglyoxal synthase [Listeria monocytogenes EGD-e]
fig_6666666_87686_peg_1535	gi|16804593|ref|NP_466078.1|	hypothetical protein lmo2555 [Listeria monocytogenes EGD-e]
fig_6666666_87686_peg_1536	gi|16803944|ref|NP_465429.1|	tRNA CCA-pyrophosphorylase [Listeria monocytogenes EGD-e]
fig_6666666_87686_peg_1537	gi|16803943|ref|NP_465428.1|	hypothetical protein lmo1904 [Listeria monocytogenes EGD-e]
fig_6666666_87686_peg_1538	gi|16803938|ref|NP_465423.1|	bifunctional ATP-dependent DNA helicase/DNA polymerase III subunit epsilon [Listeria monocytogenes EGD-e]
fig_6666666_87686_peg_1539	gi|16803936|ref|NP_465421.1|	aspartate aminotransferase [Listeria monocytogenes EGD-e]
fig_6666666_87686_peg_1540	gi|16803935|ref|NP_465420.1|	asparaginyl-tRNA synthetase [Listeria monocytogenes EGD-e]
fig_6666666_87686_peg_1541	gi|16803934|ref|NP_465419.1|	hypothetical protein lmo1895 [Listeria monocytogenes EGD-e]
fig_6666666_87686_peg_1542	gi|16803933|ref|NP_465418.1|	endonuclease III (DNA repair) [Listeria monocytogenes EGD-e]
fig_6666666_87686_peg_1544	gi|16803931|ref|NP_465416.1|	hypothetical protein lmo1892 [Listeria monocytogenes EGD-e]
fig_6666666_87686_peg_1545	gi|16803930|ref|NP_465415.1|	Holliday junction-specific endonuclease [Listeria monocytogenes EGD-e]
fig_6666666_87686_peg_1547	gi|16803928|ref|NP_465413.1|	hypothetical protein lmo1889 [Listeria monocytogenes EGD-e]
fig_6666666_87686_peg_1548	gi|16803927|ref|NP_465412.1|	hypothetical protein lmo1888 [Listeria monocytogenes EGD-e]
fig_6666666_87686_peg_1549	gi|16803926|ref|NP_465411.1|	hypothetical protein lmo1887 [Listeria monocytogenes EGD-e]
fig_6666666_87686_peg_1551	gi|537393851|dbj|GAD35696.1|	rhodanese-related sulfurtransferase [Microbacterium sp. TS-1]
fig_6666666_87686_peg_1552	gi|16803920|ref|NP_465405.1|	hypothetical protein lmo1881 [Listeria monocytogenes EGD-e]
fig_6666666_87686_peg_1553	gi|16803919|ref|NP_465404.1|	hypothetical protein lmo1880 [Listeria monocytogenes EGD-e]
fig_6666666_87686_peg_1558	gi|16803914|ref|NP_465399.1|	thymidylate synthase [Listeria monocytogenes EGD-e]
fig_6666666_87686_peg_1559	gi|29655276|ref|NP_820968.1|	dihydrofolate reductase [Coxiella burnetii RSA 493]
fig_6666666_87686_peg_1561	gi|16803900|ref|NP_465385.1|	methionine sulfoxide reductase A [Listeria monocytogenes EGD-e]
fig_6666666_87686_peg_1562	gi|16803899|ref|NP_465384.1|	methionine sulfoxide reductase B [Listeria monocytogenes EGD-e]
fig_6666666_87686_peg_1563	gi|16761352|ref|NP_456969.1|	pts system, glucose-specific IIA component [Salmonella enterica subsp. enterica serovar Typhi str. CT18]
fig_6666666_87686_peg_1565	gi|16803896|ref|NP_465381.1|	purine nucleoside phosphorylase [Listeria monocytogenes EGD-e]
fig_6666666_87686_peg_1566	gi|16803891|ref|NP_465376.1|	hypothetical protein lmo1851 [Listeria monocytogenes EGD-e]
fig_6666666_87686_peg_1567	gi|16804074|ref|NP_465559.1|	undecaprenyldiphospho-muramoylpentapeptide beta-N- acetylglucosaminyltransferase [Listeria monocytogenes EGD-e]
fig_6666666_87686_peg_1568	gi|16803663|ref|NP_465148.1|	hypothetical protein lmo1623 [Listeria monocytogenes EGD-e]
fig_6666666_87686_peg_1569	gi|16802333|ref|NP_463818.1|	hypothetical protein lmo0287 [Listeria monocytogenes EGD-e]
fig_6666666_87686_peg_1570	gi|16803418|ref|NP_464903.1|	two-component sensor histidine kinase [Listeria monocytogenes EGD-e]
fig_6666666_87686_peg_1571	gi|29654692|ref|NP_820384.1|	2-oxoglutarate dehydrogenase E1 [Coxiella burnetii RSA 493]
fig_6666666_87686_peg_1572	gi|16759676|ref|NP_455293.1|	dihydrolipoamide succinyltransferase component (E2) [Salmonella enterica subsp. enterica serovar Typhi str. CT18]
fig_6666666_87686_peg_1576	gi|16759376|ref|NP_454993.1|	branched chain amino acid transport system II carrier protein [Salmonella enterica subsp. enterica serovar Typhi str. CT18]
fig_6666666_87686_peg_1577	gi|16804006|ref|NP_465491.1|	hypothetical protein lmo1967 [Listeria monocytogenes EGD-e]
fig_6666666_87686_peg_1578	gi|16804005|ref|NP_465490.1|	hypothetical protein lmo1966 [Listeria monocytogenes EGD-e]
fig_6666666_87686_peg_1579	gi|16759964|ref|NP_455581.1|	putative acylphosphatase [Salmonella enterica subsp. enterica serovar Typhi str. CT18]
fig_6666666_87686_peg_1580	gi|16803422|ref|NP_464907.1|	hypothetical protein lmo1382 [Listeria monocytogenes EGD-e]
fig_6666666_87686_peg_1581	gi|537393436|dbj|GAD35281.1|	cold-shock protein, DNA-binding [Microbacterium sp. TS-1]
fig_6666666_87686_peg_1582	gi|16803991|ref|NP_465476.1|	hypothetical protein lmo1952 [Listeria monocytogenes EGD-e]
fig_6666666_87686_peg_1583	gi|16802927|ref|NP_464412.1|	hypothetical protein lmo0886 [Listeria monocytogenes EGD-e]
fig_6666666_87686_peg_1584	gi|16802581|ref|NP_464066.1|	hypothetical protein lmo0538 [Listeria monocytogenes EGD-e]
fig_6666666_87686_peg_1585	gi|16803051|ref|NP_464536.1|	hypothetical protein lmo1011 [Listeria monocytogenes EGD-e]
fig_6666666_87686_peg_1586	gi|16759058|ref|NP_454675.1|	dihydrodipicolinate reductase [Salmonella enterica subsp. enterica serovar Typhi str. CT18]
fig_6666666_87686_peg_1587	gi|215919136|ref|NP_820217.2|	dihydrodipicolinate synthase [Coxiella burnetii RSA 493]
fig_6666666_87686_peg_1588	gi|16803477|ref|NP_464962.1|	hypothetical protein lmo1437 [Listeria monocytogenes EGD-e]
fig_6666666_87686_peg_1589	gi|16803275|ref|NP_464760.1|	aspartate kinase [Listeria monocytogenes EGD-e]
fig_6666666_87686_peg_1590	gi|16803471|ref|NP_464956.1|	hypothetical protein lmo1431 [Listeria monocytogenes EGD-e]
fig_6666666_87686_peg_1591	gi|16804776|ref|NP_466261.1|	NAD-dependent deacetylase [Listeria monocytogenes EGD-e]
fig_6666666_87686_peg_1592	gi|16803059|ref|NP_464544.1|	hypothetical protein lmo1019 [Listeria monocytogenes EGD-e]
fig_6666666_87686_peg_1593	gi|16804227|ref|NP_465712.1|	hypothetical protein lmo2188 [Listeria monocytogenes EGD-e]
fig_6666666_87686_peg_1595	gi|16762269|ref|NP_457886.1|	DNA-invertase [Salmonella enterica subsp. enterica serovar Typhi str. CT18]
fig_6666666_87686_peg_1596	gi|16804131|ref|NP_465616.1|	glycine betaine transporter BetL [Listeria monocytogenes EGD-e]
fig_6666666_87686_peg_1603	gi|16804713|ref|NP_466198.1|	hypothetical protein lmo2676 [Listeria monocytogenes EGD-e]
fig_6666666_87686_peg_1605	gi|16803737|ref|NP_465222.1|	hypothetical protein lmo1697 [Listeria monocytogenes EGD-e]
fig_6666666_87686_peg_1606	gi|16802487|ref|NP_463972.1|	hypothetical protein lmo0443 [Listeria monocytogenes EGD-e]
fig_6666666_87686_peg_1609	gi|16802648|ref|NP_464133.1|	hypothetical protein lmo0606 [Listeria monocytogenes EGD-e]
fig_6666666_87686_peg_1610	gi|16804509|ref|NP_465994.1|	NADPH dehydrogenase NamA [Listeria monocytogenes EGD-e]
fig_6666666_87686_peg_1611	gi|537396124|dbj|GAD34812.1|	amino acid carrier protein [Microbacterium sp. TS-1]
fig_6666666_87686_peg_1612	gi|16803327|ref|NP_464812.1|	DNA topoisomerase IV subunit A [Listeria monocytogenes EGD-e]
fig_6666666_87686_peg_1613	gi|16803326|ref|NP_464811.1|	DNA topoisomerase IV subunit B [Listeria monocytogenes EGD-e]
fig_6666666_87686_peg_1614	gi|16803324|ref|NP_464809.1|	hypothetical protein lmo1284 [Listeria monocytogenes EGD-e]
fig_6666666_87686_peg_1615	gi|16802984|ref|NP_464469.1|	hypothetical protein lmo0944 [Listeria monocytogenes EGD-e]
fig_6666666_87686_peg_1616	gi|16803681|ref|NP_465166.1|	aconitate hydratase [Listeria monocytogenes EGD-e]
fig_6666666_87686_peg_1617	gi|16804131|ref|NP_465616.1|	glycine betaine transporter BetL [Listeria monocytogenes EGD-e]
fig_6666666_87686_peg_1618	gi|16762872|ref|NP_458489.1|	large-conductance mechanosensitive channel [Salmonella enterica subsp. enterica serovar Typhi str. CT18]
fig_6666666_87686_peg_1619	gi|16763264|ref|NP_458881.1|	putative membrane protein [Salmonella enterica subsp. enterica serovar Typhi str. CT18]
fig_6666666_87686_peg_1620	gi|73856292|gb|AAZ88999.1|	putative S-transferase [Shigella sonnei Ss046]
fig_6666666_87686_peg_1621	gi|16803591|ref|NP_465076.1|	hypothetical protein lmo1551 [Listeria monocytogenes EGD-e]
fig_6666666_87686_peg_1622	gi|16803592|ref|NP_465077.1|	valyl-tRNA synthetase [Listeria monocytogenes EGD-e]
fig_6666666_87686_peg_1624	gi|16764099|ref|NP_459714.1|	transporter [Salmonella enterica subsp. enterica serovar Typhimurium str. LT2]
fig_6666666_87686_peg_1626	gi|16803593|ref|NP_465078.1|	glutamate-1-semialdehyde aminotransferase [Listeria monocytogenes EGD-e]
fig_6666666_87686_peg_1627	gi|16803594|ref|NP_465079.1|	delta-aminolevulinic acid dehydratase [Listeria monocytogenes EGD-e]
fig_6666666_87686_peg_1628	gi|16803595|ref|NP_465080.1|	uroporphyrinogen-III synthase [Listeria monocytogenes EGD-e]
fig_6666666_87686_peg_1629	gi|16803596|ref|NP_465081.1|	porphobilinogen deaminase [Listeria monocytogenes EGD-e]
fig_6666666_87686_peg_1631	gi|16803597|ref|NP_465082.1|	glutamyl-tRNA reductase [Listeria monocytogenes EGD-e]
fig_6666666_87686_peg_1632	gi|16803598|ref|NP_465083.1|	ribosome biogenesis GTP-binding protein YsxC [Listeria monocytogenes EGD-e]
fig_6666666_87686_peg_1633	gi|16803308|ref|NP_464793.1|	ATP-dependent protease ATP-binding subunit ClpX [Listeria monocytogenes EGD-e]
fig_6666666_87686_peg_1634	gi|16803307|ref|NP_464792.1|	trigger factor [Listeria monocytogenes EGD-e]
fig_6666666_87686_peg_1645	gi|490007861|ref|WP_003910693.1|	transposase [Mycobacterium tuberculosis]
fig_6666666_87686_peg_1646	gi|16763977|ref|NP_459592.1|	carbon starvation protein [Salmonella enterica subsp. enterica serovar Typhimurium str. LT2]
fig_6666666_87686_peg_1648	gi|490007130|ref|WP_003909976.1|	ATPase [Mycobacterium tuberculosis]
fig_6666666_87686_peg_1653	gi|490007787|ref|WP_003910620.1|	type I restriction endonuclease subunit M [Mycobacterium tuberculosis]
fig_6666666_87686_peg_1657	gi|16802354|ref|NP_463839.1|	hypothetical protein lmo0309 [Listeria monocytogenes EGD-e]
fig_6666666_87686_peg_1658	gi|16765501|ref|NP_461116.1|	acetoin dehydrogenase [Salmonella enterica subsp. enterica serovar Typhimurium str. LT2]
fig_6666666_87686_peg_1659	gi|16802967|ref|NP_464452.1|	hypothetical protein lmo0927 [Listeria monocytogenes EGD-e]
fig_6666666_87686_peg_1660	gi|16760269|ref|NP_455886.1|	ribosomal-protein-serine acetyltransferase [Salmonella enterica subsp. enterica serovar Typhi str. CT18]
fig_6666666_87686_peg_1663	gi|16803280|ref|NP_464765.1|	hypothetical protein lmo1240 [Listeria monocytogenes EGD-e]
fig_6666666_87686_peg_1664	gi|16803279|ref|NP_464764.1|	nucleoside-triphosphatase [Listeria monocytogenes EGD-e]
fig_6666666_87686_peg_1665	gi|16803277|ref|NP_464762.1|	glutamate racemase [Listeria monocytogenes EGD-e]
fig_6666666_87686_peg_1666	gi|16761594|ref|NP_457211.1|	putative transcriptional regulator [Salmonella enterica subsp. enterica serovar Typhi str. CT18]
fig_6666666_87686_peg_1667	gi|546198516|ref|WP_021828732.1|	succinate dehydrogenase and fumarate reductase iron-sulfur family protein [Chlamydophila sp. 08-1274/3]
fig_6666666_87686_peg_1668	gi|546198517|ref|WP_021828733.1|	succinate dehydrogenase/fumarate reductase, flavoprotein subunit [Chlamydophila sp. 08-1274/3]
fig_6666666_87686_peg_1670	gi|16803274|ref|NP_464759.1|	excinuclease ABC subunit C [Listeria monocytogenes EGD-e]
fig_6666666_87686_peg_1671	gi|546198638|ref|WP_021828854.1|	thioredoxin [Chlamydophila sp. 08-1274/3]
fig_6666666_87686_peg_1672	gi|16803272|ref|NP_464757.1|	recombination and DNA strand exchange inhibitor protein [Listeria monocytogenes EGD-e]
fig_6666666_87686_peg_1673	gi|16803271|ref|NP_464756.1|	hypothetical protein lmo1231 [Listeria monocytogenes EGD-e]
fig_6666666_87686_peg_1674	gi|16803270|ref|NP_464755.1|	hypothetical protein lmo1230 [Listeria monocytogenes EGD-e]
fig_6666666_87686_peg_1675	gi|16803269|ref|NP_464754.1|	hypothetical protein lmo1229 [Listeria monocytogenes EGD-e]
fig_6666666_87686_peg_1676	gi|16803268|ref|NP_464753.1|	ribonuclease HIII [Listeria monocytogenes EGD-e]
fig_6666666_87686_peg_1677	gi|16803262|ref|NP_464747.1|	phenylalanyl-tRNA synthetase subunit beta [Listeria monocytogenes EGD-e]
fig_6666666_87686_peg_1678	gi|16803261|ref|NP_464746.1|	phenylalanyl-tRNA synthetase subunit alpha [Listeria monocytogenes EGD-e]
fig_6666666_87686_peg_1679	gi|16803258|ref|NP_464743.1|	hypothetical protein lmo1218 [Listeria monocytogenes EGD-e]
fig_6666666_87686_peg_1680	gi|16803257|ref|NP_464742.1|	hypothetical protein lmo1217 [Listeria monocytogenes EGD-e]
fig_6666666_87686_peg_1682	gi|29654621|ref|NP_820313.1|	50S ribosomal protein L20 [Coxiella burnetii RSA 493]
fig_6666666_87686_peg_1683	gi|29654622|ref|NP_820314.1|	50S ribosomal protein L35 [Coxiella burnetii RSA 493]
fig_6666666_87686_peg_1684	gi|39546314|ref|NP_460300.2|	translation initiation factor IF-3 [Salmonella enterica subsp. enterica serovar Typhimurium str. LT2]
fig_6666666_87686_peg_1685	gi|16803599|ref|NP_465084.1|	threonyl-tRNA synthetase [Listeria monocytogenes EGD-e]
fig_6666666_87686_peg_1686	gi|16803600|ref|NP_465085.1|	primosomal protein DnaI [Listeria monocytogenes EGD-e]
fig_6666666_87686_peg_1687	gi|16803601|ref|NP_465086.1|	chromosome replication initiation / membrane attachment protein DnaB [Listeria monocytogenes EGD-e]
fig_6666666_87686_peg_1688	gi|16803602|ref|NP_465087.1|	transcriptional regulator NrdR [Listeria monocytogenes EGD-e]
fig_6666666_87686_peg_1689	gi|537394662|dbj|GAD33350.1|	glyceraldehyde-3-phosphate dehydrogenase [Microbacterium sp. TS-1]
fig_6666666_87686_peg_1690	gi|16803603|ref|NP_465088.1|	dephospho-CoA kinase [Listeria monocytogenes EGD-e]
fig_6666666_87686_peg_1691	gi|16803604|ref|NP_465089.1|	formamidopyrimidine-DNA glycosylase [Listeria monocytogenes EGD-e]
fig_6666666_87686_peg_1692	gi|16803605|ref|NP_465090.1|	DNA polymerase I [Listeria monocytogenes EGD-e]
fig_6666666_87686_peg_1694	gi|16802256|ref|NP_463741.1|	L-lactate dehydrogenase [Listeria monocytogenes EGD-e]
fig_6666666_87686_peg_1695	gi|16803606|ref|NP_465091.1|	isocitrate dehydrogenase [Listeria monocytogenes EGD-e]
fig_6666666_87686_peg_1696	gi|16803607|ref|NP_465092.1|	citrate synthase [Listeria monocytogenes EGD-e]
fig_6666666_87686_peg_1697	gi|537393361|dbj|GAD35206.1|	SSS family solute/sodium (Na+) symporter [Microbacterium sp. TS-1]
fig_6666666_87686_peg_1700	gi|16803610|ref|NP_465095.1|	pyruvate kinase [Listeria monocytogenes EGD-e]
fig_6666666_87686_peg_1701	gi|16803611|ref|NP_465096.1|	6-phosphofructokinase [Listeria monocytogenes EGD-e]
fig_6666666_87686_peg_1702	gi|16803612|ref|NP_465097.1|	acetyl-CoA carboxylase carboxyltransferase subunit alpha [Listeria monocytogenes EGD-e]
fig_6666666_87686_peg_1703	gi|16803613|ref|NP_465098.1|	acetyl-CoA carboxylase subunit beta [Listeria monocytogenes EGD-e]
fig_6666666_87686_peg_1704	gi|16766978|ref|NP_462593.1|	DNA-binding transcriptional repressor LldR [Salmonella enterica subsp. enterica serovar Typhimurium str. LT2]
fig_6666666_87686_peg_1705	gi|16761389|ref|NP_457006.1|	NADP-dependent malate dehydrogenase (decarboxylating) [Salmonella enterica subsp. enterica serovar Typhi str. CT18]
fig_6666666_87686_peg_1706	gi|16803614|ref|NP_465099.1|	hypothetical protein lmo1574 [Listeria monocytogenes EGD-e]
fig_6666666_87686_peg_1707	gi|16803615|ref|NP_465100.1|	hypothetical protein lmo1575 [Listeria monocytogenes EGD-e]
fig_6666666_87686_peg_1709	gi|16803616|ref|NP_465101.1|	hypothetical protein lmo1576 [Listeria monocytogenes EGD-e]
fig_6666666_87686_peg_1710	gi|16803617|ref|NP_465102.1|	metal-dependent hydrolase [Listeria monocytogenes EGD-e]
fig_6666666_87686_peg_1712	gi|537395186|dbj|GAD33874.1|	threonine dehydrogenase [Microbacterium sp. TS-1]
fig_6666666_87686_peg_1713	gi|16803619|ref|NP_465104.1|	hypothetical protein lmo1579 [Listeria monocytogenes EGD-e]
fig_6666666_87686_peg_1714	gi|16803620|ref|NP_465105.1|	hypothetical protein lmo1580 [Listeria monocytogenes EGD-e]
fig_6666666_87686_peg_1715	gi|16803621|ref|NP_465106.1|	acetate kinase [Listeria monocytogenes EGD-e]
fig_6666666_87686_peg_1716	gi|16803622|ref|NP_465107.1|	hypothetical protein lmo1582 [Listeria monocytogenes EGD-e]
fig_6666666_87686_peg_1717	gi|16803623|ref|NP_465108.1|	thiol peroxidase [Listeria monocytogenes EGD-e]
fig_6666666_87686_peg_1718	gi|16803624|ref|NP_465109.1|	hypothetical protein lmo1584 [Listeria monocytogenes EGD-e]
fig_6666666_87686_peg_1719	gi|16803625|ref|NP_465110.1|	hypothetical protein lmo1585 [Listeria monocytogenes EGD-e]
fig_6666666_87686_peg_1720	gi|16803008|ref|NP_464493.1|	inorganic polyphosphate/ATP-NAD kinase [Listeria monocytogenes EGD-e]
fig_6666666_87686_peg_1721	gi|16761306|ref|NP_456923.1|	putative membrane protein [Salmonella enterica subsp. enterica serovar Typhi str. CT18]
fig_6666666_87686_peg_1722	gi|16803632|ref|NP_465117.1|	thiamine biosynthesis protein ThiI [Listeria monocytogenes EGD-e]
fig_6666666_87686_peg_1723	gi|16803633|ref|NP_465118.1|	hypothetical protein lmo1593 [Listeria monocytogenes EGD-e]
fig_6666666_87686_peg_1724	gi|16803634|ref|NP_465119.1|	septation ring formation regulator EzrA [Listeria monocytogenes EGD-e]
fig_6666666_87686_peg_1725	gi|16803635|ref|NP_465120.1|	hypothetical protein lmo1595 [Listeria monocytogenes EGD-e]
fig_6666666_87686_peg_1726	gi|16803636|ref|NP_465121.1|	30S ribosomal protein S4 [Listeria monocytogenes EGD-e]
fig_6666666_87686_peg_1727	gi|537395094|dbj|GAD33782.1|	K+ transport systems, NAD-binding component [Microbacterium sp. TS-1]
fig_6666666_87686_peg_1731	gi|16804613|ref|NP_466098.1|	hypothetical protein lmo2575 [Listeria monocytogenes EGD-e]
fig_6666666_87686_peg_1733	gi|29655297|ref|NP_820989.1|	hypothetical protein CBU_2014 [Coxiella burnetii RSA 493]
fig_6666666_87686_peg_1736	gi|16804131|ref|NP_465616.1|	glycine betaine transporter BetL [Listeria monocytogenes EGD-e]
fig_6666666_87686_peg_1737	gi|16804131|ref|NP_465616.1|	glycine betaine transporter BetL [Listeria monocytogenes EGD-e]
fig_6666666_87686_peg_1743	gi|16767826|ref|NP_463441.1|	phosphoglycerate mutase [Salmonella enterica subsp. enterica serovar Typhimurium str. LT2]
fig_6666666_87686_peg_1744	gi|537395605|dbj|GAD34293.1|	carbon starvation protein [Microbacterium sp. TS-1]
fig_6666666_87686_peg_1746	gi|16764336|ref|NP_459951.1|	inner membrane protein [Salmonella enterica subsp. enterica serovar Typhimurium str. LT2]
fig_6666666_87686_peg_1747	gi|16804154|ref|NP_465639.1|	hypothetical protein lmo2115 [Listeria monocytogenes EGD-e]
fig_6666666_87686_peg_1748	gi|16804153|ref|NP_465638.1|	hypothetical protein lmo2114 [Listeria monocytogenes EGD-e]
fig_6666666_87686_peg_1749	gi|16803781|ref|NP_465266.1|	hypothetical protein lmo1741 [Listeria monocytogenes EGD-e]
fig_6666666_87686_peg_1750	gi|16803785|ref|NP_465270.1|	hypothetical protein lmo1745 [Listeria monocytogenes EGD-e]
fig_6666666_87686_peg_1751	gi|16761134|ref|NP_456751.1|	putative membrane protein [Salmonella enterica subsp. enterica serovar Typhi str. CT18]
fig_6666666_87686_peg_1753	gi|16802913|ref|NP_464398.1|	hypothetical protein lmo0872 [Listeria monocytogenes EGD-e]
fig_6666666_87686_peg_1755	gi|490007951|ref|WP_003910781.1|	allantoin permease [Mycobacterium tuberculosis]
fig_6666666_87686_peg_1756	gi|16804500|ref|NP_465985.1|	hypothetical protein lmo2462 [Listeria monocytogenes EGD-e]
fig_6666666_87686_peg_1761	gi|16804428|ref|NP_465913.1|	hypothetical protein lmo2390 [Listeria monocytogenes EGD-e]
fig_6666666_87686_peg_1764	gi|537394069|dbj|GAD32757.1|	LemA-like protein [Microbacterium sp. TS-1]
fig_6666666_87686_peg_1765	gi|16803638|ref|NP_465123.1|	tyrosyl-tRNA synthetase [Listeria monocytogenes EGD-e]
fig_6666666_87686_peg_1766	gi|16804268|ref|NP_465753.1|	hypothetical protein lmo2229 [Listeria monocytogenes EGD-e]
fig_6666666_87686_peg_1767	gi|16803916|ref|NP_465401.1|	hypothetical protein lmo1877, partial [Listeria monocytogenes EGD-e]
fig_6666666_87686_peg_1768	gi|537393555|dbj|GAD35400.1|	acetyl-CoA synthetase [Microbacterium sp. TS-1]
fig_6666666_87686_peg_1770	gi|16803616|ref|NP_465101.1|	hypothetical protein lmo1576 [Listeria monocytogenes EGD-e]
fig_6666666_87686_peg_1772	gi|16803639|ref|NP_465124.1|	catabolite control protein A [Listeria monocytogenes EGD-e]
fig_6666666_87686_peg_1773	gi|16803640|ref|NP_465125.1|	bifunctional 3-deoxy-7-phosphoheptulonate synthase/chorismate mutase [Listeria monocytogenes EGD-e]
fig_6666666_87686_peg_1774	gi|16803641|ref|NP_465126.1|	hypothetical protein lmo1601 [Listeria monocytogenes EGD-e]
fig_6666666_87686_peg_1775	gi|16803642|ref|NP_465127.1|	hypothetical protein lmo1602 [Listeria monocytogenes EGD-e]
fig_6666666_87686_peg_1776	gi|16803645|ref|NP_465130.1|	UDP-N-acetylmuramate--L-alanine ligase [Listeria monocytogenes EGD-e]
fig_6666666_87686_peg_1777	gi|16803646|ref|NP_465131.1|	hypothetical protein lmo1606 [Listeria monocytogenes EGD-e]
fig_6666666_87686_peg_1778	gi|16803647|ref|NP_465132.1|	hypothetical protein lmo1607 [Listeria monocytogenes EGD-e]
fig_6666666_87686_peg_1779	gi|16803648|ref|NP_465133.1|	hypothetical protein lmo1608 [Listeria monocytogenes EGD-e]
fig_6666666_87686_peg_1780	gi|16804184|ref|NP_465669.1|	hypothetical protein lmo2145 [Listeria monocytogenes EGD-e]
fig_6666666_87686_peg_1781	gi|16803651|ref|NP_465136.1|	hypothetical protein lmo1611 [Listeria monocytogenes EGD-e]
fig_6666666_87686_peg_1783	gi|16764901|ref|NP_460516.1|	aminotransferase [Salmonella enterica subsp. enterica serovar Typhimurium str. LT2]
fig_6666666_87686_peg_1784	gi|16803655|ref|NP_465140.1|	tRNA (guanine-N(7)-)-methyltransferase [Listeria monocytogenes EGD-e]
fig_6666666_87686_peg_1785	gi|16803656|ref|NP_465141.1|	hypothetical protein lmo1616 [Listeria monocytogenes EGD-e]
fig_6666666_87686_peg_1786	gi|16803659|ref|NP_465144.1|	D-amino acid aminotransferase [Listeria monocytogenes EGD-e]
fig_6666666_87686_peg_1787	gi|16803660|ref|NP_465145.1|	dipeptidase PepV [Listeria monocytogenes EGD-e]
fig_6666666_87686_peg_1789	gi|16804380|ref|NP_465865.1|	hypothetical protein lmo2342 [Listeria monocytogenes EGD-e]
fig_6666666_87686_peg_1790	gi|16803665|ref|NP_465150.1|	hypothetical protein lmo1625 [Listeria monocytogenes EGD-e]
fig_6666666_87686_peg_1791	gi|16803957|ref|NP_465442.1|	hypothetical protein lmo1918 [Listeria monocytogenes EGD-e]
fig_6666666_87686_peg_1792	gi|16803700|ref|NP_465185.1|	leucyl-tRNA synthetase [Listeria monocytogenes EGD-e]
fig_6666666_87686_peg_1793	gi|16803036|ref|NP_464521.1|	hypothetical protein lmo0996 [Listeria monocytogenes EGD-e]
fig_6666666_87686_peg_1795	gi|16804254|ref|NP_465739.1|	hypothetical protein lmo2215 [Listeria monocytogenes EGD-e]
fig_6666666_87686_peg_1796	gi|16803701|ref|NP_465186.1|	hypothetical protein lmo1661 [Listeria monocytogenes EGD-e]
fig_6666666_87686_peg_1797	gi|16803702|ref|NP_465187.1|	hypothetical protein lmo1662 [Listeria monocytogenes EGD-e]
fig_6666666_87686_peg_1798	gi|16803298|ref|NP_464783.1|	hypothetical protein lmo1258 [Listeria monocytogenes EGD-e]
fig_6666666_87686_peg_1799	gi|537394313|dbj|GAD33001.1|	carbonic anhydrase/acetyltransferase, isoleucinepatch superfamily [Microbacterium sp. TS-1]
fig_6666666_87686_peg_1800	gi|29653967|ref|NP_819659.1|	bifunctional proline dehydrogenase/pyrroline-5-carboxylate dehydrogenase [Coxiella burnetii RSA 493]
fig_6666666_87686_peg_1802	gi|16804120|ref|NP_465605.1|	camphor resistance protein CrcB [Listeria monocytogenes EGD-e]
fig_6666666_87686_peg_1803	gi|16804120|ref|NP_465605.1|	camphor resistance protein CrcB [Listeria monocytogenes EGD-e]
fig_6666666_87686_peg_1804	gi|16766102|ref|NP_461717.1|	succinate-semialdehyde dehydrogenase I [Salmonella enterica subsp. enterica serovar Typhimurium str. LT2]
fig_6666666_87686_peg_1808	gi|16803704|ref|NP_465189.1|	S-adenosylmethionine synthetase [Listeria monocytogenes EGD-e]
fig_6666666_87686_peg_1809	gi|29655370|ref|NP_821062.1|	phosphoenolpyruvate carboxykinase [Coxiella burnetii RSA 493]
fig_6666666_87686_peg_1810	gi|16803709|ref|NP_465194.1|	hypothetical protein lmo1669 [Listeria monocytogenes EGD-e]
fig_6666666_87686_peg_1811	gi|16767126|ref|NP_462741.1|	hypothetical protein STM3841 [Salmonella enterica subsp. enterica serovar Typhimurium str. LT2]
fig_6666666_87686_peg_1812	gi|16803712|ref|NP_465197.1|	O-succinylbenzoic acid--CoA ligase [Listeria monocytogenes EGD-e]
fig_6666666_87686_peg_1813	gi|16803713|ref|NP_465198.1|	naphthoate synthase [Listeria monocytogenes EGD-e]
fig_6666666_87686_peg_1814	gi|16803714|ref|NP_465199.1|	hypothetical protein lmo1674 [Listeria monocytogenes EGD-e]
fig_6666666_87686_peg_1815	gi|16803715|ref|NP_465200.1|	2-succinyl-5-enolpyruvyl-6-hydroxy-3-cyclohexene-1-carboxylate synthase [Listeria monocytogenes EGD-e]
fig_6666666_87686_peg_1816	gi|16803716|ref|NP_465201.1|	menaquinone-specific isochorismate synthase [Listeria monocytogenes EGD-e]
fig_6666666_87686_peg_1817	gi|16803717|ref|NP_465202.1|	1,4-dihydroxy-2-naphthoate octaprenyltransferase [Listeria monocytogenes EGD-e]
fig_6666666_87686_peg_1820	gi|29655161|ref|NP_820853.1|	SAM-dependent methyltransferase [Coxiella burnetii RSA 493]
fig_6666666_87686_peg_1821	gi|474443699|dbj|BAN13292.1|	putative acetyl-CoA acetyltransferase [Pseudomonas putida]
fig_6666666_87686_peg_1822	gi|537394566|dbj|GAD33254.1|	3-hydroxyacyl-CoA dehydrogenase [Microbacterium sp. TS-1]
fig_6666666_87686_peg_1823	gi|537393909|dbj|GAD35754.1|	acyl-CoA dehydrogenase [Microbacterium sp. TS-1]
fig_6666666_87686_peg_1824	gi|16760708|ref|NP_456325.1|	long-chain-fatty-acid--CoA ligase [Salmonella enterica subsp. enterica serovar Typhi str. CT18]
fig_6666666_87686_peg_1825	gi|16804211|ref|NP_465696.1|	hypothetical protein lmo2172 [Listeria monocytogenes EGD-e]
fig_6666666_87686_peg_1827	gi|16804728|ref|NP_466213.1|	autolysin [Listeria monocytogenes EGD-e]
fig_6666666_87686_peg_1828	gi|16804318|ref|NP_465803.1|	holin [Listeria monocytogenes EGD-e]
fig_6666666_87686_peg_1836	gi|16802170|ref|NP_463655.1|	hypothetical protein lmo0122 [Listeria monocytogenes EGD-e]
fig_6666666_87686_peg_1837	gi|16802169|ref|NP_463654.1|	hypothetical protein lmo0121 [Listeria monocytogenes EGD-e]
fig_6666666_87686_peg_1849	gi|409994408|ref|NP_459889.2|	ATP-dependent protease [Salmonella enterica subsp. enterica serovar Typhimurium str. LT2]
fig_6666666_87686_peg_1856	gi|16804345|ref|NP_465830.1|	hypothetical protein lmo2306 [Listeria monocytogenes EGD-e]
fig_6666666_87686_peg_1863	gi|16762927|ref|NP_458544.1|	replicative DNA helicase [Salmonella enterica subsp. enterica serovar Typhi str. CT18]
fig_6666666_87686_peg_1873	gi|16802337|ref|NP_463822.1|	hypothetical protein lmo0291 [Listeria monocytogenes EGD-e]
fig_6666666_87686_peg_1876	gi|29654240|ref|NP_819932.1|	hypothetical protein CBU_0918 [Coxiella burnetii RSA 493]
fig_6666666_87686_peg_1886	gi|16803342|ref|NP_464827.1|	LexA repressor [Listeria monocytogenes EGD-e]
fig_6666666_87686_peg_1887	gi|16803137|ref|NP_464622.1|	hypothetical protein lmo1097 [Listeria monocytogenes EGD-e]
fig_6666666_87686_peg_1888	gi|537393907|dbj|GAD35752.1|	glycine/D-amino acid oxidase [Microbacterium sp. TS-1]
fig_6666666_87686_peg_1890	gi|537393907|dbj|GAD35752.1|	glycine/D-amino acid oxidase [Microbacterium sp. TS-1]
fig_6666666_87686_peg_1891	gi|16802569|ref|NP_464054.1|	hypothetical protein lmo0526 [Listeria monocytogenes EGD-e]
fig_6666666_87686_peg_1893	gi|537394692|dbj|GAD33380.1|	acetylornithinedeacetylase/Succinyl-diaminopimelate desuccinylase [Microbacterium sp. TS-1]
fig_6666666_87686_peg_1894	gi|537394906|dbj|GAD33594.1|	transcriptional regulator [Microbacterium sp. TS-1]
fig_6666666_87686_peg_1895	gi|16802688|ref|NP_464173.1|	hypothetical protein lmo0646 [Listeria monocytogenes EGD-e]
fig_6666666_87686_peg_1896	gi|16802057|ref|NP_463542.1|	hypothetical protein lmo0009 [Listeria monocytogenes EGD-e]
fig_6666666_87686_peg_1907	gi|16761819|ref|NP_457436.1|	possible lipoprotein [Salmonella enterica subsp. enterica serovar Typhi str. CT18]
fig_6666666_87686_peg_1915	gi|16802702|ref|NP_464187.1|	hypothetical protein lmo0660 [Listeria monocytogenes EGD-e]
fig_6666666_87686_peg_1916	gi|16766081|ref|NP_461696.1|	transposase [Salmonella enterica subsp. enterica serovar Typhimurium str. LT2]
fig_6666666_87686_peg_1917	gi|533240831|ref|YP_008475641.1|	hypothetical protein lmo02333 [Listeria monocytogenes EGD-e]
fig_6666666_87686_peg_1919	gi|16802971|ref|NP_464456.1|	hypothetical protein lmo0931 [Listeria monocytogenes EGD-e]
fig_6666666_87686_peg_1920	gi|16802925|ref|NP_464410.1|	protoporphyrinogen oxidase [Listeria monocytogenes EGD-e]
fig_6666666_87686_peg_1921	gi|16804250|ref|NP_465735.1|	ferrochelatase [Listeria monocytogenes EGD-e]
fig_6666666_87686_peg_1922	gi|16804251|ref|NP_465736.1|	uroporphyrinogen decarboxylase [Listeria monocytogenes EGD-e]
fig_6666666_87686_peg_1924	gi|16804253|ref|NP_465738.1|	hypothetical protein lmo2214 [Listeria monocytogenes EGD-e]
fig_6666666_87686_peg_1925	gi|16804254|ref|NP_465739.1|	hypothetical protein lmo2215 [Listeria monocytogenes EGD-e]
fig_6666666_87686_peg_1926	gi|16804255|ref|NP_465740.1|	hypothetical protein lmo2216 [Listeria monocytogenes EGD-e]
fig_6666666_87686_peg_1928	gi|16804258|ref|NP_465743.1|	hypothetical protein lmo2219 [Listeria monocytogenes EGD-e]
fig_6666666_87686_peg_1929	gi|16804259|ref|NP_465744.1|	3'-5' exoribonuclease [Listeria monocytogenes EGD-e]
fig_6666666_87686_peg_1930	gi|16804260|ref|NP_465745.1|	hypothetical protein lmo2221 [Listeria monocytogenes EGD-e]
fig_6666666_87686_peg_1931	gi|16804261|ref|NP_465746.1|	hypothetical protein lmo2222 [Listeria monocytogenes EGD-e]
fig_6666666_87686_peg_1932	gi|16804262|ref|NP_465747.1|	hypothetical protein lmo2223 [Listeria monocytogenes EGD-e]
fig_6666666_87686_peg_1933	gi|16804263|ref|NP_465748.1|	hypothetical protein lmo2224 [Listeria monocytogenes EGD-e]
fig_6666666_87686_peg_1935	gi|546197431|ref|WP_021828094.1|	dicarboxylate symporter family protein [Chlamydophila sp. 08-1274/3]
fig_6666666_87686_peg_1936	gi|16803062|ref|NP_464547.1|	hypothetical protein lmo1022 [Listeria monocytogenes EGD-e]
fig_6666666_87686_peg_1937	gi|16803061|ref|NP_464546.1|	hypothetical protein lmo1021 [Listeria monocytogenes EGD-e]
fig_6666666_87686_peg_1938	gi|29654212|ref|NP_819904.1|	DsbB family disulfide bond formation protein [Coxiella burnetii RSA 493]
fig_6666666_87686_peg_1940	gi|16804283|ref|NP_465768.1|	hypothetical protein lmo2244 [Listeria monocytogenes EGD-e]
fig_6666666_87686_peg_1941	gi|16762816|ref|NP_458433.1|	para-aminobenzoate synthase, glutamine amidotransferase component II [Salmonella enterica subsp. enterica serovar Typhi str. CT18]
fig_6666666_87686_peg_1942	gi|16803673|ref|NP_465158.1|	anthranilate synthase component I [Listeria monocytogenes EGD-e]
fig_6666666_87686_peg_1943	gi|537393484|dbj|GAD35329.1|	polyphosphate kinase [Microbacterium sp. TS-1]
fig_6666666_87686_peg_1944	gi|16761420|ref|NP_457037.1|	exopolyphosphatase [Salmonella enterica subsp. enterica serovar Typhi str. CT18]
fig_6666666_87686_peg_1945	gi|16804264|ref|NP_465749.1|	fumarate hydratase [Listeria monocytogenes EGD-e]
fig_6666666_87686_peg_1948	gi|16802976|ref|NP_464461.1|	hypothetical protein lmo0936 [Listeria monocytogenes EGD-e]
fig_6666666_87686_peg_1949	gi|16802975|ref|NP_464460.1|	hypothetical protein lmo0935 [Listeria monocytogenes EGD-e]
fig_6666666_87686_peg_1950	gi|16802974|ref|NP_464459.1|	hypothetical protein lmo0934 [Listeria monocytogenes EGD-e]
fig_6666666_87686_peg_1951	gi|16802960|ref|NP_464445.1|	hypothetical protein lmo0919 [Listeria monocytogenes EGD-e]
fig_6666666_87686_peg_1952	gi|16802855|ref|NP_464340.1|	hypothetical protein lmo0813 [Listeria monocytogenes EGD-e]
fig_6666666_87686_peg_1954	gi|16803817|ref|NP_465302.1|	hypothetical protein lmo1777 [Listeria monocytogenes EGD-e]
fig_6666666_87686_peg_1957	gi|490007959|ref|WP_003910789.1|	esterase [Mycobacterium tuberculosis]
fig_6666666_87686_peg_1958	gi|16802838|ref|NP_464323.1|	hypothetical protein lmo0796 [Listeria monocytogenes EGD-e]
fig_6666666_87686_peg_1959	gi|537394065|dbj|GAD32753.1|	subtilisin-like serine protease [Microbacterium sp. TS-1]
fig_6666666_87686_peg_1960	gi|16761447|ref|NP_457064.1|	putative thiosulfate sulfurtransferase [Salmonella enterica subsp. enterica serovar Typhi str. CT18]
fig_6666666_87686_peg_1964	gi|16803723|ref|NP_465208.1|	hypothetical protein lmo1683 [Listeria monocytogenes EGD-e]
fig_6666666_87686_peg_1965	gi|16803724|ref|NP_465209.1|	hypothetical protein lmo1684 [Listeria monocytogenes EGD-e]
fig_6666666_87686_peg_1966	gi|215919074|ref|NP_819971.2|	antioxidant, AhpC/TSA family [Coxiella burnetii RSA 493]
fig_6666666_87686_peg_1967	gi|16803725|ref|NP_465210.1|	glutamate-1-semialdehyde aminotransferase [Listeria monocytogenes EGD-e]
fig_6666666_87686_peg_1968	gi|16803726|ref|NP_465211.1|	hypothetical protein lmo1686 [Listeria monocytogenes EGD-e]
fig_6666666_87686_peg_1969	gi|16802968|ref|NP_464453.1|	3-methyladenine DNA glycosylase [Listeria monocytogenes EGD-e]
fig_6666666_87686_peg_1970	gi|16802155|ref|NP_463640.1|	hypothetical protein lmo0107 [Listeria monocytogenes EGD-e]
fig_6666666_87686_peg_1971	gi|16803727|ref|NP_465212.1|	hypothetical protein lmo1687 [Listeria monocytogenes EGD-e]
fig_6666666_87686_peg_1972	gi|16803729|ref|NP_465214.1|	hypothetical protein lmo1689 [Listeria monocytogenes EGD-e]
fig_6666666_87686_peg_1973	gi|16803730|ref|NP_465215.1|	hypothetical protein lmo1690 [Listeria monocytogenes EGD-e]
fig_6666666_87686_peg_1977	gi|16803733|ref|NP_465218.1|	recombination regulator RecX [Listeria monocytogenes EGD-e]
fig_6666666_87686_peg_1978	gi|16803985|ref|NP_465470.1|	hypothetical protein lmo1946 [Listeria monocytogenes EGD-e]
fig_6666666_87686_peg_1980	gi|16803643|ref|NP_465128.1|	hypothetical protein lmo1603 [Listeria monocytogenes EGD-e]
fig_6666666_87686_peg_1983	gi|16803746|ref|NP_465231.1|	hypothetical protein lmo1706 [Listeria monocytogenes EGD-e]
fig_6666666_87686_peg_1986	gi|215919173|ref|NP_820377.2|	methionine aminopeptidase [Coxiella burnetii RSA 493]
fig_6666666_87686_peg_1987	gi|16803726|ref|NP_465211.1|	hypothetical protein lmo1686 [Listeria monocytogenes EGD-e]
fig_6666666_87686_peg_1988	gi|16804014|ref|NP_465499.1|	DNA polymerase IV [Listeria monocytogenes EGD-e]
fig_6666666_87686_peg_1989	gi|16802681|ref|NP_464166.1|	hypothetical protein lmo0639 [Listeria monocytogenes EGD-e]
fig_6666666_87686_peg_1991	gi|16803547|ref|NP_465032.1|	hypothetical protein lmo1507 [Listeria monocytogenes EGD-e]
fig_6666666_87686_peg_1992	gi|16803548|ref|NP_465033.1|	hypothetical protein lmo1508 [Listeria monocytogenes EGD-e]
fig_6666666_87686_peg_1994	gi|16803949|ref|NP_465434.1|	hypothetical protein lmo1910 [Listeria monocytogenes EGD-e]
fig_6666666_87686_peg_1996	gi|16803283|ref|NP_464768.1|	hypothetical protein lmo1243 [Listeria monocytogenes EGD-e]
fig_6666666_87686_peg_2000	gi|16804238|ref|NP_465723.1|	hypothetical protein lmo2199 [Listeria monocytogenes EGD-e]
fig_6666666_87686_peg_2002	gi|16759613|ref|NP_455230.1|	probable nucleoside hydrolase [Salmonella enterica subsp. enterica serovar Typhi str. CT18]
fig_6666666_87686_peg_2003	gi|16803465|ref|NP_464950.1|	hypothetical protein lmo1425 [Listeria monocytogenes EGD-e]
fig_6666666_87686_peg_2004	gi|16803466|ref|NP_464951.1|	hypothetical protein lmo1426 [Listeria monocytogenes EGD-e]
fig_6666666_87686_peg_2005	gi|16803467|ref|NP_464952.1|	hypothetical protein lmo1427 [Listeria monocytogenes EGD-e]
fig_6666666_87686_peg_2006	gi|16803468|ref|NP_464953.1|	hypothetical protein lmo1428 [Listeria monocytogenes EGD-e]
fig_6666666_87686_peg_2007	gi|16804471|ref|NP_465956.1|	hypothetical protein lmo2433 [Listeria monocytogenes EGD-e]
fig_6666666_87686_peg_2008	gi|537395368|dbj|GAD34056.1|	hypothetical protein MTS1_01412 [Microbacterium sp. TS-1]
fig_6666666_87686_peg_2009	gi|16767525|ref|NP_463140.1|	acetyl-CoA synthetase [Salmonella enterica subsp. enterica serovar Typhimurium str. LT2]
fig_6666666_87686_peg_2010	gi|16802638|ref|NP_464123.1|	hypothetical protein lmo0595 [Listeria monocytogenes EGD-e]
fig_6666666_87686_peg_2011	gi|16766546|ref|NP_462161.1|	tartronate semialdehyde reductase [Salmonella enterica subsp. enterica serovar Typhimurium str. LT2]
fig_6666666_87686_peg_2015	gi|16804215|ref|NP_465700.1|	hypothetical protein lmo2176 [Listeria monocytogenes EGD-e]
fig_6666666_87686_peg_2016	gi|537395632|dbj|GAD34320.1|	cation/multidrug efflux pump [Microbacterium sp. TS-1]
fig_6666666_87686_peg_2020	gi|16803190|ref|NP_464675.1|	transcriptional regulator PocR [Listeria monocytogenes EGD-e]
fig_6666666_87686_peg_2021	gi|16803847|ref|NP_465332.1|	3-ketoacyl-ACP reductase [Listeria monocytogenes EGD-e]
fig_6666666_87686_peg_2022	gi|16803292|ref|NP_464777.1|	hypothetical protein lmo1252 [Listeria monocytogenes EGD-e]
fig_6666666_87686_peg_2023	gi|537395896|dbj|GAD34584.1|	arsenical-resistance protein [Microbacterium sp. TS-1]
fig_6666666_87686_peg_2024	gi|16802432|ref|NP_463917.1|	hypothetical protein lmo0387 [Listeria monocytogenes EGD-e]
fig_6666666_87686_peg_2026	gi|537395124|dbj|GAD33812.1|	aldo/keto reductase [Microbacterium sp. TS-1]
fig_6666666_87686_peg_2028	gi|16803791|ref|NP_465276.1|	hypothetical protein lmo1751 [Listeria monocytogenes EGD-e]
fig_6666666_87686_peg_2031	gi|16764503|ref|NP_460118.1|	hypothetical protein STM1147 [Salmonella enterica subsp. enterica serovar Typhimurium str. LT2]
fig_6666666_87686_peg_2032	gi|16802313|ref|NP_463798.1|	hypothetical protein lmo0267 [Listeria monocytogenes EGD-e]
fig_6666666_87686_peg_2033	gi|16803818|ref|NP_465303.1|	hypothetical protein lmo1778 [Listeria monocytogenes EGD-e]
fig_6666666_87686_peg_2034	gi|16802269|ref|NP_463754.1|	hypothetical protein lmo0223 [Listeria monocytogenes EGD-e]
fig_6666666_87686_peg_2036	gi|16761116|ref|NP_456733.1|	conserved hypothetical protein [Salmonella enterica subsp. enterica serovar Typhi str. CT18]
fig_6666666_87686_peg_2039	gi|16765328|ref|NP_460943.1|	DNA cytosine methylase [Salmonella enterica subsp. enterica serovar Typhimurium str. LT2]
fig_6666666_87686_peg_2041	gi|16803791|ref|NP_465276.1|	hypothetical protein lmo1751 [Listeria monocytogenes EGD-e]
fig_6666666_87686_peg_2042	gi|16767649|ref|NP_463264.1|	bifunctional 2',3'-cyclic nucleotide 2'-phosphodiesterase/3'-nucleotidase periplasmic protein [Salmonella enterica subsp. enterica serovar Typhimurium str. LT2]
fig_6666666_87686_peg_2043	gi|16803847|ref|NP_465332.1|	3-ketoacyl-ACP reductase [Listeria monocytogenes EGD-e]
fig_6666666_87686_peg_2045	gi|16803793|ref|NP_465278.1|	lipid kinase [Listeria monocytogenes EGD-e]
fig_6666666_87686_peg_2049	gi|16803794|ref|NP_465279.1|	aspartyl/glutamyl-tRNA amidotransferase subunit B [Listeria monocytogenes EGD-e]
fig_6666666_87686_peg_2050	gi|16803795|ref|NP_465280.1|	aspartyl/glutamyl-tRNA amidotransferase subunit A [Listeria monocytogenes EGD-e]
fig_6666666_87686_peg_2051	gi|16803796|ref|NP_465281.1|	aspartyl/glutamyl-tRNA amidotransferase subunit C [Listeria monocytogenes EGD-e]
fig_6666666_87686_peg_2052	gi|16764482|ref|NP_460097.1|	major sodium/proline symporter [Salmonella enterica subsp. enterica serovar Typhimurium str. LT2]
fig_6666666_87686_peg_2053	gi|16803797|ref|NP_465282.1|	hypothetical protein lmo1757 [Listeria monocytogenes EGD-e]
fig_6666666_87686_peg_2054	gi|16803798|ref|NP_465283.1|	NAD-dependent DNA ligase LigA [Listeria monocytogenes EGD-e]
fig_6666666_87686_peg_2055	gi|16803799|ref|NP_465284.1|	ATP-dependent DNA helicase [Listeria monocytogenes EGD-e]
fig_6666666_87686_peg_2056	gi|16803800|ref|NP_465285.1|	geranylgeranylglyceryl phosphate synthase-like protein [Listeria monocytogenes EGD-e]
fig_6666666_87686_peg_2057	gi|537395627|dbj|GAD34315.1|	D-alanyl-D-alanine carboxypeptidase [Microbacterium sp. TS-1]
fig_6666666_87686_peg_2058	gi|16803813|ref|NP_465298.1|	adenylosuccinate lyase [Listeria monocytogenes EGD-e]
fig_6666666_87686_peg_2060	gi|16803816|ref|NP_465301.1|	hypothetical protein lmo1776 [Listeria monocytogenes EGD-e]
fig_6666666_87686_peg_2061	gi|16760585|ref|NP_456202.1|	NH3-dependent NAD synthetase [Salmonella enterica subsp. enterica serovar Typhi str. CT18]
fig_6666666_87686_peg_2062	gi|16803132|ref|NP_464617.1|	nicotinate phosphoribosyltransferase [Listeria monocytogenes EGD-e]
fig_6666666_87686_peg_2063	gi|16803722|ref|NP_465207.1|	hypothetical protein lmo1682 [Listeria monocytogenes EGD-e]
fig_6666666_87686_peg_2064	gi|16802671|ref|NP_464156.1|	hypothetical protein lmo0629 [Listeria monocytogenes EGD-e]
fig_6666666_87686_peg_2065	gi|16803488|ref|NP_464973.1|	manganese-dependent inorganic pyrophosphatase [Listeria monocytogenes EGD-e]
fig_6666666_87686_peg_2066	gi|537395110|dbj|GAD33798.1|	acetyltransferase [Microbacterium sp. TS-1]
fig_6666666_87686_peg_2069	gi|16802601|ref|NP_464086.1|	hypothetical protein lmo0558 [Listeria monocytogenes EGD-e]
fig_6666666_87686_peg_2072	gi|16803400|ref|NP_464885.1|	bifunctional 5,10-methylene-tetrahydrofolate dehydrogenase/ 5,10-methylene-tetrahydrofolate cyclohydrolase [Listeria monocytogenes EGD-e]
fig_6666666_87686_peg_2073	gi|16803711|ref|NP_465196.1|	hypothetical protein lmo1671 [Listeria monocytogenes EGD-e]
fig_6666666_87686_peg_2075	gi|16762931|ref|NP_458548.1|	conserved hypothetical protein [Salmonella enterica subsp. enterica serovar Typhi str. CT18]
fig_6666666_87686_peg_2076	gi|16802712|ref|NP_464197.1|	hypothetical protein lmo0670 [Listeria monocytogenes EGD-e]
fig_6666666_87686_peg_2078	gi|16760594|ref|NP_456211.1|	putative MutT-family protein [Salmonella enterica subsp. enterica serovar Typhi str. CT18]
fig_6666666_87686_peg_2080	gi|16804125|ref|NP_465610.1|	hypothetical protein lmo2086 [Listeria monocytogenes EGD-e]
fig_6666666_87686_peg_2083	gi|16803211|ref|NP_464696.1|	hypothetical protein lmo1171 [Listeria monocytogenes EGD-e]
fig_6666666_87686_peg_2084	gi|537395655|dbj|GAD34343.1|	PTS system [Microbacterium sp. TS-1]
fig_6666666_87686_peg_2085	gi|16802996|ref|NP_464481.1|	hypothetical protein lmo0956 [Listeria monocytogenes EGD-e]
fig_6666666_87686_peg_2087	gi|16804131|ref|NP_465616.1|	glycine betaine transporter BetL [Listeria monocytogenes EGD-e]
fig_6666666_87686_peg_2089	gi|537395890|dbj|GAD34578.1|	aldehyde dehydrogenase [Microbacterium sp. TS-1]
fig_6666666_87686_peg_2090	gi|537395891|dbj|GAD34579.1|	hypothetical protein MTS1_01946 [Microbacterium sp. TS-1]
fig_6666666_87686_peg_2093	gi|16802559|ref|NP_464044.1|	hypothetical protein lmo0516 [Listeria monocytogenes EGD-e]
fig_6666666_87686_peg_2094	gi|537393881|dbj|GAD35726.1|	adenosine deaminase [Microbacterium sp. TS-1]
fig_6666666_87686_peg_2096	gi|16803998|ref|NP_465483.1|	hypothetical protein lmo1959 [Listeria monocytogenes EGD-e]
fig_6666666_87686_peg_2098	gi|537396312|dbj|GAD35000.1|	glycopeptide antibiotics resistance protein [Microbacterium sp. TS-1]
fig_6666666_87686_peg_2099	gi|16804782|ref|NP_466267.1|	hypothetical protein lmo2745 [Listeria monocytogenes EGD-e]
fig_6666666_87686_peg_2100	gi|16804178|ref|NP_465663.1|	hypothetical protein lmo2139 [Listeria monocytogenes EGD-e]
fig_6666666_87686_peg_2101	gi|16804179|ref|NP_465664.1|	hypothetical protein lmo2140 [Listeria monocytogenes EGD-e]
fig_6666666_87686_peg_2103	gi|16802997|ref|NP_464482.1|	hypothetical protein lmo0957 [Listeria monocytogenes EGD-e]
fig_6666666_87686_peg_2105	gi|537393609|dbj|GAD35454.1|	pyrrolidone-carboxylate peptidase [Microbacterium sp. TS-1]
fig_6666666_87686_peg_2106	gi|16759766|ref|NP_455383.1|	putative ABC transporter periplasmic binding protein [Salmonella enterica subsp. enterica serovar Typhi str. CT18]
fig_6666666_87686_peg_2108	gi|537395058|dbj|GAD33746.1|	natural resistance-associated macrophageprotein [Microbacterium sp. TS-1]
fig_6666666_87686_peg_2109	gi|16764084|ref|NP_459699.1|	LamB/YcsF family protein [Salmonella enterica subsp. enterica serovar Typhimurium str. LT2]
fig_6666666_87686_peg_2110	gi|16803397|ref|NP_464882.1|	acetyl-CoA carboxylase biotin carboxylase subunit [Listeria monocytogenes EGD-e]
fig_6666666_87686_peg_2111	gi|16762138|ref|NP_457755.1|	biotin carboxyl carrier protein [Salmonella enterica subsp. enterica serovar Typhi str. CT18]
fig_6666666_87686_peg_2112	gi|16764083|ref|NP_459698.1|	carboxylase [Salmonella enterica subsp. enterica serovar Typhimurium str. LT2]
fig_6666666_87686_peg_2113	gi|16764082|ref|NP_459697.1|	carboxylase [Salmonella enterica subsp. enterica serovar Typhimurium str. LT2]
fig_6666666_87686_peg_2114	gi|16802835|ref|NP_464320.1|	hypothetical protein lmo0793 [Listeria monocytogenes EGD-e]
fig_6666666_87686_peg_2115	gi|16802580|ref|NP_464065.1|	allantoate amidohydrolase [Listeria monocytogenes EGD-e]
fig_6666666_87686_peg_2117	gi|537394158|dbj|GAD32846.1|	putative aminoglycoside phosphotransferase [Microbacterium sp. TS-1]
fig_6666666_87686_peg_2120	gi|16761683|ref|NP_457300.1|	DNA mismatch repair protein [Salmonella enterica subsp. enterica serovar Typhi str. CT18]
fig_6666666_87686_peg_2122	gi|16763958|ref|NP_459573.1|	regulatory protein [Salmonella enterica subsp. enterica serovar Typhimurium str. LT2]
fig_6666666_87686_peg_2123	gi|16803883|ref|NP_465368.1|	hypothetical protein lmo1843 [Listeria monocytogenes EGD-e]
fig_6666666_87686_peg_2128	gi|16803295|ref|NP_464780.1|	hypothetical protein lmo1255 [Listeria monocytogenes EGD-e]
fig_6666666_87686_peg_2129	gi|16804879|ref|NP_466364.1|	hypothetical protein lmo2842 [Listeria monocytogenes EGD-e]
fig_6666666_87686_peg_2130	gi|16802679|ref|NP_464164.1|	hypothetical protein lmo0637 [Listeria monocytogenes EGD-e]
fig_6666666_87686_peg_2132	gi|16760570|ref|NP_456187.1|	conserved hypothetical protein [Salmonella enterica subsp. enterica serovar Typhi str. CT18]
fig_6666666_87686_peg_2134	gi|537395640|dbj|GAD34328.1|	3-hydroxyacyl-CoA dehydrogenase [Microbacterium sp. TS-1]
fig_6666666_87686_peg_2136	gi|537394444|dbj|GAD33132.1|	transcriptional regulator [Microbacterium sp. TS-1]
fig_6666666_87686_peg_2140	gi|16804480|ref|NP_465965.1|	hypothetical protein lmo2442 [Listeria monocytogenes EGD-e]
fig_6666666_87686_peg_2141	gi|29654239|ref|NP_819931.1|	hypothetical protein CBU_0916 [Coxiella burnetii RSA 493]
fig_6666666_87686_peg_2142	gi|16765100|ref|NP_460715.1|	formyltetrahydrofolate deformylase [Salmonella enterica subsp. enterica serovar Typhimurium str. LT2]
fig_6666666_87686_peg_2143	gi|16804015|ref|NP_465500.1|	hypothetical protein lmo1976 [Listeria monocytogenes EGD-e]
fig_6666666_87686_peg_2144	gi|29654053|ref|NP_819745.1|	thioredoxin reductase [Coxiella burnetii RSA 493]
fig_6666666_87686_peg_2145	gi|29654658|ref|NP_820350.1|	FeS assembly SUF system regulator [Coxiella burnetii RSA 493]
fig_6666666_87686_peg_2146	gi|16759483|ref|NP_455100.1|	hypothetical oxidoreductase [Salmonella enterica subsp. enterica serovar Typhi str. CT18]
fig_6666666_87686_peg_2148	gi|16804214|ref|NP_465699.1|	3-ketoacyl-ACP reductase [Listeria monocytogenes EGD-e]
fig_6666666_87686_peg_2150	gi|16767804|ref|NP_463419.1|	phosphoesterase [Salmonella enterica subsp. enterica serovar Typhimurium str. LT2]
fig_6666666_87686_peg_2151	gi|16804280|ref|NP_465765.1|	hypothetical protein lmo2241 [Listeria monocytogenes EGD-e]
fig_6666666_87686_peg_2152	gi|29654106|ref|NP_819798.1|	ABC transporter ATP-binding protein [Coxiella burnetii RSA 493]
fig_6666666_87686_peg_2154	gi|16760234|ref|NP_455851.1|	putative multidrug transporter [Salmonella enterica subsp. enterica serovar Typhi str. CT18]
fig_6666666_87686_peg_2157	gi|16802960|ref|NP_464445.1|	hypothetical protein lmo0919 [Listeria monocytogenes EGD-e]
fig_6666666_87686_peg_2161	gi|16760691|ref|NP_456308.1|	putative Na+/H+ exchanger [Salmonella enterica subsp. enterica serovar Typhi str. CT18]
fig_6666666_87686_peg_2162	gi|16762327|ref|NP_457944.1|	glycerol dehydrogenase [Salmonella enterica subsp. enterica serovar Typhi str. CT18]
fig_6666666_87686_peg_2166	gi|16765744|ref|NP_461359.1|	transcriptional regulator [Salmonella enterica subsp. enterica serovar Typhimurium str. LT2]
fig_6666666_87686_peg_2167	gi|537394890|dbj|GAD33578.1|	hypothetical protein MTS1_00928 [Microbacterium sp. TS-1]
fig_6666666_87686_peg_2168	gi|16803714|ref|NP_465199.1|	hypothetical protein lmo1674 [Listeria monocytogenes EGD-e]
fig_6666666_87686_peg_2171	gi|16763992|ref|NP_459607.1|	dehydrogenase [Salmonella enterica subsp. enterica serovar Typhimurium str. LT2]
fig_6666666_87686_peg_2173	gi|537396388|dbj|GAD35076.1|	integral membrane transporter [Microbacterium sp. TS-1]
fig_6666666_87686_peg_2174	gi|16803620|ref|NP_465105.1|	hypothetical protein lmo1580 [Listeria monocytogenes EGD-e]
fig_6666666_87686_peg_2178	gi|16761618|ref|NP_457235.1|	putative rubredoxin reductase [Salmonella enterica subsp. enterica serovar Typhi str. CT18]
fig_6666666_87686_peg_2180	gi|16803340|ref|NP_464825.1|	hypothetical protein lmo1300 [Listeria monocytogenes EGD-e]
fig_6666666_87686_peg_2182	gi|16802961|ref|NP_464446.1|	hypothetical protein lmo0920 [Listeria monocytogenes EGD-e]
fig_6666666_87686_peg_2183	gi|537395897|dbj|GAD34585.1|	ArsR family transcriptional regulator [Microbacterium sp. TS-1]
fig_6666666_87686_peg_2185	gi|16767658|ref|NP_463273.1|	permease [Salmonella enterica subsp. enterica serovar Typhimurium str. LT2]
fig_6666666_87686_peg_2187	gi|16764357|ref|NP_459972.1|	metallo-beta-lactamase [Salmonella enterica subsp. enterica serovar Typhimurium str. LT2]
fig_6666666_87686_peg_2188	gi|16803391|ref|NP_464876.1|	hypothetical protein lmo1351 [Listeria monocytogenes EGD-e]
fig_6666666_87686_peg_2189	gi|16803894|ref|NP_465379.1|	hypothetical protein lmo1854 [Listeria monocytogenes EGD-e]
fig_6666666_87686_peg_2194	gi|16764952|ref|NP_460567.1|	tellurite resistance protein TehB [Salmonella enterica subsp. enterica serovar Typhimurium str. LT2]
fig_6666666_87686_peg_2195	gi|16759027|ref|NP_454644.1|	putative secreted 5'-nucleotidase [Salmonella enterica subsp. enterica serovar Typhi str. CT18]
fig_6666666_87686_peg_2197	gi|537395082|dbj|GAD33770.1|	cytochrome c biogenesis protein [Microbacterium sp. TS-1]
fig_6666666_87686_peg_2198	gi|537395083|dbj|GAD33771.1|	putative thiol-disulfide isomerase [Microbacterium sp. TS-1]
fig_6666666_87686_peg_2199	gi|16759374|ref|NP_454991.1|	phosphate regulon transcriptional regulatory protein PhoB [Salmonella enterica subsp. enterica serovar Typhi str. CT18]
fig_6666666_87686_peg_2200	gi|16765460|ref|NP_461075.1|	signal transduction histidine-protein kinase BaeS [Salmonella enterica subsp. enterica serovar Typhimurium str. LT2]
fig_6666666_87686_peg_2202	gi|490007123|ref|WP_003909969.1|	adenylyl cyclase [Mycobacterium tuberculosis]
fig_6666666_87686_peg_2203	gi|16803913|ref|NP_465398.1|	hypothetical protein lmo1873 [Listeria monocytogenes EGD-e]
fig_6666666_87686_peg_2204	gi|16804785|ref|NP_466270.1|	hypothetical protein lmo2748 [Listeria monocytogenes EGD-e]
fig_6666666_87686_peg_2205	gi|546198162|ref|WP_021828416.1|	dienelactone hydrolase family protein [Chlamydophila sp. 08-1274/3]
fig_6666666_87686_peg_2206	gi|16803075|ref|NP_464560.1|	hypothetical protein lmo1035 [Listeria monocytogenes EGD-e]
fig_6666666_87686_peg_2208	gi|537394940|dbj|GAD33628.1|	NAD-dependent epimerase/dehydratase [Microbacterium sp. TS-1]
fig_6666666_87686_peg_2209	gi|16803024|ref|NP_464509.1|	hypothetical protein lmo0984 [Listeria monocytogenes EGD-e]
fig_6666666_87686_peg_2212	gi|16802328|ref|NP_463813.1|	hypothetical protein lmo0282 [Listeria monocytogenes EGD-e]
fig_6666666_87686_peg_2217	gi|16803292|ref|NP_464777.1|	hypothetical protein lmo1252 [Listeria monocytogenes EGD-e]
fig_6666666_87686_peg_2218	gi|16802816|ref|NP_464301.1|	hypothetical protein lmo0774 [Listeria monocytogenes EGD-e]
fig_6666666_87686_peg_2219	gi|29654475|ref|NP_820167.1|	hypothetical protein CBU_1170 [Coxiella burnetii RSA 493]
fig_6666666_87686_peg_2223	gi|16803610|ref|NP_465095.1|	pyruvate kinase [Listeria monocytogenes EGD-e]
fig_6666666_87686_peg_2226	gi|16764671|ref|NP_460286.1|	kinase/transporter-like protein [Salmonella enterica subsp. enterica serovar Typhimurium str. LT2]
fig_6666666_87686_peg_2227	gi|16803180|ref|NP_464665.1|	hypothetical protein lmo1140 [Listeria monocytogenes EGD-e]
fig_6666666_87686_peg_2230	gi|16761238|ref|NP_456855.1|	conserved hypothetical protein [Salmonella enterica subsp. enterica serovar Typhi str. CT18]
fig_6666666_87686_peg_2231	gi|16802653|ref|NP_464138.1|	azoreductase [Listeria monocytogenes EGD-e]
fig_6666666_87686_peg_2232	gi|16763642|ref|NP_459257.1|	methyltransferase [Salmonella enterica subsp. enterica serovar Typhimurium str. LT2]
fig_6666666_87686_peg_2236	gi|16804626|ref|NP_466111.1|	hypothetical protein lmo2588 [Listeria monocytogenes EGD-e]
fig_6666666_87686_peg_2237	gi|16804626|ref|NP_466111.1|	hypothetical protein lmo2588 [Listeria monocytogenes EGD-e]
fig_6666666_87686_peg_2238	gi|16764892|ref|NP_460507.1|	transcriptional regulator [Salmonella enterica subsp. enterica serovar Typhimurium str. LT2]
fig_6666666_87686_peg_2239	gi|16804626|ref|NP_466111.1|	hypothetical protein lmo2588 [Listeria monocytogenes EGD-e]
fig_6666666_87686_peg_2240	gi|16803820|ref|NP_465305.1|	peptidase T [Listeria monocytogenes EGD-e]
fig_6666666_87686_peg_2241	gi|537394205|dbj|GAD32893.1|	coenzyme F420-dependent N5,N10-methylenetetrahydromethanopterin reductase [Microbacterium sp. TS-1]
fig_6666666_87686_peg_2242	gi|537395364|dbj|GAD34052.1|	histone acetyltransferase HPA2 [Microbacterium sp. TS-1]
fig_6666666_87686_peg_2243	gi|16803288|ref|NP_464773.1|	hypothetical protein lmo1248 [Listeria monocytogenes EGD-e]
fig_6666666_87686_peg_2244	gi|16759358|ref|NP_454975.1|	D-alanine:D-alanine ligase A [Salmonella enterica subsp. enterica serovar Typhi str. CT18]
fig_6666666_87686_peg_2246	gi|16802155|ref|NP_463640.1|	hypothetical protein lmo0107 [Listeria monocytogenes EGD-e]
fig_6666666_87686_peg_2248	gi|16765982|ref|NP_461597.1|	bifunctional chorismate mutase/prephenate dehydratase [Salmonella enterica subsp. enterica serovar Typhimurium str. LT2]
fig_6666666_87686_peg_2250	gi|546197431|ref|WP_021828094.1|	dicarboxylate symporter family protein [Chlamydophila sp. 08-1274/3]
fig_6666666_87686_peg_2251	gi|537395632|dbj|GAD34320.1|	cation/multidrug efflux pump [Microbacterium sp. TS-1]
fig_6666666_87686_peg_2253	gi|16760599|ref|NP_456216.1|	putative nitroreductase [Salmonella enterica subsp. enterica serovar Typhi str. CT18]
fig_6666666_87686_peg_2254	gi|16802581|ref|NP_464066.1|	hypothetical protein lmo0538 [Listeria monocytogenes EGD-e]
fig_6666666_87686_peg_2255	gi|16803251|ref|NP_464736.1|	hypothetical protein lmo1211 [Listeria monocytogenes EGD-e]
fig_6666666_87686_peg_2259	gi|16803924|ref|NP_465409.1|	xanthine phosphoribosyltransferase [Listeria monocytogenes EGD-e]
fig_6666666_87686_peg_2260	gi|16803923|ref|NP_465408.1|	hypothetical protein lmo1884 [Listeria monocytogenes EGD-e]
fig_6666666_87686_peg_2263	gi|537394127|dbj|GAD32815.1|	dipeptide/oligopeptide ABC transporter ATP-binding protein [Microbacterium sp. TS-1]
fig_6666666_87686_peg_2264	gi|16760636|ref|NP_456253.1|	putative inner membrane transport protein [Salmonella enterica subsp. enterica serovar Typhi str. CT18]
fig_6666666_87686_peg_2265	gi|16764608|ref|NP_460223.1|	ABC transporter [Salmonella enterica subsp. enterica serovar Typhimurium str. LT2]
fig_6666666_87686_peg_2266	gi|16760638|ref|NP_456255.1|	putative substrate-binding transport protein [Salmonella enterica subsp. enterica serovar Typhi str. CT18]
fig_6666666_87686_peg_2268	gi|16766161|ref|NP_461776.1|	hydrogenase nickel incorporation protein HypB [Salmonella enterica subsp. enterica serovar Typhimurium str. LT2]
fig_6666666_87686_peg_2271	gi|490007625|ref|WP_003910462.1|	urease subunit alpha [Mycobacterium tuberculosis]
fig_6666666_87686_peg_2274	gi|537395961|dbj|GAD34649.1|	hypothetical protein MTS1_02016 [Microbacterium sp. TS-1]
fig_6666666_87686_peg_2275	gi|16764891|ref|NP_460506.1|	hypothetical protein STM1546 [Salmonella enterica subsp. enterica serovar Typhimurium str. LT2]
fig_6666666_87686_peg_2276	gi|16803332|ref|NP_464817.1|	hypothetical protein lmo1292 [Listeria monocytogenes EGD-e]
fig_6666666_87686_peg_2278	gi|16766067|ref|NP_461682.1|	hexulose 6 phosphate synthase [Salmonella enterica subsp. enterica serovar Typhimurium str. LT2]
fig_6666666_87686_peg_2279	gi|16803015|ref|NP_464500.1|	ribose-5-phosphate isomerase A [Listeria monocytogenes EGD-e]
fig_6666666_87686_peg_2280	gi|16766471|ref|NP_462086.1|	transporter [Salmonella enterica subsp. enterica serovar Typhimurium str. LT2]
fig_6666666_87686_peg_2281	gi|16767319|ref|NP_462934.1|	C4-dicarboxylate transport system [Salmonella enterica subsp. enterica serovar Typhimurium str. LT2]
fig_6666666_87686_peg_2282	gi|16766469|ref|NP_462084.1|	periplasmic dicarboxylate-binding protein [Salmonella enterica subsp. enterica serovar Typhimurium str. LT2]
fig_6666666_87686_peg_2283	gi|16766068|ref|NP_461683.1|	sugar phosphate aminotransferase [Salmonella enterica subsp. enterica serovar Typhimurium str. LT2]
fig_6666666_87686_peg_2284	gi|16804033|ref|NP_465518.1|	hypothetical protein lmo1994 [Listeria monocytogenes EGD-e]
fig_6666666_87686_peg_2285	gi|16802125|ref|NP_463610.1|	hypothetical protein lmo0077 [Listeria monocytogenes EGD-e]
fig_6666666_87686_peg_2287	gi|537393436|dbj|GAD35281.1|	cold-shock protein, DNA-binding [Microbacterium sp. TS-1]
fig_6666666_87686_peg_2288	gi|16803299|ref|NP_464784.1|	gamma-glutamyl phosphate reductase [Listeria monocytogenes EGD-e]
fig_6666666_87686_peg_2289	gi|16803300|ref|NP_464785.1|	gamma-glutamyl kinase [Listeria monocytogenes EGD-e]
fig_6666666_87686_peg_2290	gi|16802485|ref|NP_463970.1|	hypothetical protein lmo0441 [Listeria monocytogenes EGD-e]
fig_6666666_87686_peg_2291	gi|29653919|ref|NP_819611.1|	ferredoxin [Coxiella burnetii RSA 493]
fig_6666666_87686_peg_2292	gi|16804317|ref|NP_465802.1|	L-alanoyl-D-glutamate peptidase [Listeria monocytogenes EGD-e]
fig_6666666_87686_peg_2293	gi|16804879|ref|NP_466364.1|	hypothetical protein lmo2842 [Listeria monocytogenes EGD-e]
fig_6666666_87686_peg_2294	gi|16804199|ref|NP_465684.1|	hypothetical protein lmo2160 [Listeria monocytogenes EGD-e]
fig_6666666_87686_peg_2295	gi|16762443|ref|NP_458060.1|	high affinity ribose transport protein [Salmonella enterica subsp. enterica serovar Typhi str. CT18]
fig_6666666_87686_peg_2296	gi|16762444|ref|NP_458061.1|	high affinity ribose transport protein [Salmonella enterica subsp. enterica serovar Typhi str. CT18]
fig_6666666_87686_peg_2297	gi|537393586|dbj|GAD35431.1|	dehydrogenase [Microbacterium sp. TS-1]
fig_6666666_87686_peg_2298	gi|537396045|dbj|GAD34733.1|	sugar ABC transporter substrate-binding protein [Microbacterium sp. TS-1]
fig_6666666_87686_peg_2299	gi|537393586|dbj|GAD35431.1|	dehydrogenase [Microbacterium sp. TS-1]
fig_6666666_87686_peg_2300	gi|39546400|ref|NP_463285.2|	endonuclease [Salmonella enterica subsp. enterica serovar Typhimurium str. LT2]
fig_6666666_87686_peg_2301	gi|32470351|ref|NP_863598.1|	transposase-like protein [Acidithiobacillus ferrooxidans]
fig_6666666_87686_peg_2302	gi|16804107|ref|NP_465592.1|	molecular chaperone GroEL [Listeria monocytogenes EGD-e]
fig_6666666_87686_peg_2303	gi|16804108|ref|NP_465593.1|	co-chaperonin GroES [Listeria monocytogenes EGD-e]
fig_6666666_87686_peg_2304	gi|16804109|ref|NP_465594.1|	hypothetical protein lmo2070 [Listeria monocytogenes EGD-e]
fig_6666666_87686_peg_2305	gi|537394135|dbj|GAD32823.1|	polyphosphate kinase [Microbacterium sp. TS-1]
fig_6666666_87686_peg_2306	gi|16803533|ref|NP_465018.1|	hypothetical protein lmo1493 [Listeria monocytogenes EGD-e]
fig_6666666_87686_peg_2308	gi|537396116|dbj|GAD34804.1|	putative transcriptional regulator [Microbacterium sp. TS-1]
fig_6666666_87686_peg_2310	gi|16802406|ref|NP_463891.1|	hypothetical protein lmo0361 [Listeria monocytogenes EGD-e]
fig_6666666_87686_peg_2311	gi|16802407|ref|NP_463892.1|	hypothetical protein lmo0362 [Listeria monocytogenes EGD-e]
fig_6666666_87686_peg_2313	gi|16804112|ref|NP_465597.1|	hypothetical protein lmo2073 [Listeria monocytogenes EGD-e]
fig_6666666_87686_peg_2314	gi|161410729|ref|NP_465599.2|	DNA-binding/iron metalloprotein/AP endonuclease [Listeria monocytogenes EGD-e]
fig_6666666_87686_peg_2315	gi|16804115|ref|NP_465600.1|	hypothetical protein lmo2076 [Listeria monocytogenes EGD-e]
fig_6666666_87686_peg_2316	gi|16804116|ref|NP_465601.1|	hypothetical protein lmo2077 [Listeria monocytogenes EGD-e]
fig_6666666_87686_peg_2317	gi|16804117|ref|NP_465602.1|	hypothetical protein lmo2078 [Listeria monocytogenes EGD-e]
fig_6666666_87686_peg_2318	gi|16804822|ref|NP_466307.1|	catalase [Listeria monocytogenes EGD-e]
fig_6666666_87686_peg_2319	gi|16803328|ref|NP_464813.1|	S-ribosylhomocysteinase [Listeria monocytogenes EGD-e]
fig_6666666_87686_peg_2320	gi|16802939|ref|NP_464424.1|	hypothetical protein lmo0898 [Listeria monocytogenes EGD-e]
fig_6666666_87686_peg_2321	gi|16802936|ref|NP_464421.1|	RNA polymerase sigma factor SigB [Listeria monocytogenes EGD-e]
fig_6666666_87686_peg_2322	gi|16802935|ref|NP_464420.1|	serine-protein kinase RsbW [Listeria monocytogenes EGD-e]
fig_6666666_87686_peg_2323	gi|537394470|dbj|GAD33158.1|	anti-anti-sigma regulatory factor [Microbacterium sp. TS-1]
fig_6666666_87686_peg_2324	gi|16802933|ref|NP_464418.1|	hypothetical protein lmo0892 [Listeria monocytogenes EGD-e]
fig_6666666_87686_peg_2325	gi|16802929|ref|NP_464414.1|	hypothetical protein lmo0888 [Listeria monocytogenes EGD-e]
fig_6666666_87686_peg_2327	gi|16802927|ref|NP_464412.1|	hypothetical protein lmo0886 [Listeria monocytogenes EGD-e]
fig_6666666_87686_peg_2328	gi|16802926|ref|NP_464411.1|	4'-phosphopantetheinyl transferase [Listeria monocytogenes EGD-e]
fig_6666666_87686_peg_2329	gi|16802923|ref|NP_464408.1|	hypothetical protein lmo0882 [Listeria monocytogenes EGD-e]
fig_6666666_87686_peg_2330	gi|16802924|ref|NP_464409.1|	hypothetical protein lmo0883 [Listeria monocytogenes EGD-e]
fig_6666666_87686_peg_2331	gi|16802923|ref|NP_464408.1|	hypothetical protein lmo0882 [Listeria monocytogenes EGD-e]
fig_6666666_87686_peg_2332	gi|16802907|ref|NP_464392.1|	hypothetical protein lmo0866 [Listeria monocytogenes EGD-e]
fig_6666666_87686_peg_2333	gi|16802898|ref|NP_464383.1|	hypothetical protein lmo0857 [Listeria monocytogenes EGD-e]
fig_6666666_87686_peg_2334	gi|16802897|ref|NP_464382.1|	UDP-N-acetylmuramoylalanyl-D-glutamyl-2,6-diamino pimelate-D-alanyl-D-alanyl ligase [Listeria monocytogenes EGD-e]
fig_6666666_87686_peg_2335	gi|16804465|ref|NP_465950.1|	hypothetical protein lmo2427 [Listeria monocytogenes EGD-e]
fig_6666666_87686_peg_2336	gi|16804541|ref|NP_466026.1|	hypothetical protein lmo2503 [Listeria monocytogenes EGD-e]
fig_6666666_87686_peg_2337	gi|16803419|ref|NP_464904.1|	OxaA-like protein precursor [Listeria monocytogenes EGD-e]
fig_6666666_87686_peg_2338	gi|16802363|ref|NP_463848.1|	thiamine-phosphate pyrophosphorylase [Listeria monocytogenes EGD-e]
fig_6666666_87686_peg_2339	gi|16802361|ref|NP_463846.1|	hydroxyethylthiazole kinase [Listeria monocytogenes EGD-e]
fig_6666666_87686_peg_2340	gi|16802362|ref|NP_463847.1|	hypothetical protein lmo0317 [Listeria monocytogenes EGD-e]
fig_6666666_87686_peg_2341	gi|16802360|ref|NP_463845.1|	hypothetical protein lmo0315 [Listeria monocytogenes EGD-e]
fig_6666666_87686_peg_2342	gi|16804560|ref|NP_466045.1|	hypothetical protein lmo2522 [Listeria monocytogenes EGD-e]
fig_6666666_87686_peg_2343	gi|16802093|ref|NP_463578.1|	hypothetical protein lmo0045 [Listeria monocytogenes EGD-e]
fig_6666666_87686_peg_2345	gi|16804562|ref|NP_466047.1|	(3R)-hydroxymyristoyl-ACP dehydratase [Listeria monocytogenes EGD-e]
fig_6666666_87686_peg_2346	gi|16804564|ref|NP_466049.1|	UDP-N-acetylglucosamine 1-carboxyvinyltransferase [Listeria monocytogenes EGD-e]
fig_6666666_87686_peg_2348	gi|16804566|ref|NP_466051.1|	ATP synthase F0F1 subunit epsilon [Listeria monocytogenes EGD-e]
fig_6666666_87686_peg_2349	gi|16804567|ref|NP_466052.1|	ATP synthase F0F1 subunit beta [Listeria monocytogenes EGD-e]
fig_6666666_87686_peg_2350	gi|16762460|ref|NP_458077.1|	ATP synthase gamma subunit [Salmonella enterica subsp. enterica serovar Typhi str. CT18]
fig_6666666_87686_peg_2351	gi|16804569|ref|NP_466054.1|	ATP synthase F0F1 subunit alpha [Listeria monocytogenes EGD-e]
fig_6666666_87686_peg_2352	gi|16804570|ref|NP_466055.1|	ATP synthase F0F1 subunit delta [Listeria monocytogenes EGD-e]
fig_6666666_87686_peg_2353	gi|16804571|ref|NP_466056.1|	ATP synthase F0F1 subunit B [Listeria monocytogenes EGD-e]
fig_6666666_87686_peg_2355	gi|16804573|ref|NP_466058.1|	ATP synthase F0F1 subunit A [Listeria monocytogenes EGD-e]
fig_6666666_87686_peg_2356	gi|16804575|ref|NP_466060.1|	hypothetical protein lmo2537 [Listeria monocytogenes EGD-e]
fig_6666666_87686_peg_2357	gi|16804576|ref|NP_466061.1|	uracil phosphoribosyltransferase [Listeria monocytogenes EGD-e]
fig_6666666_87686_peg_2358	gi|16804577|ref|NP_466062.1|	serine hydroxymethyltransferase [Listeria monocytogenes EGD-e]
fig_6666666_87686_peg_2360	gi|16804711|ref|NP_466196.1|	ribose-5-phosphate isomerase B [Listeria monocytogenes EGD-e]
fig_6666666_87686_peg_2361	gi|16804578|ref|NP_466063.1|	hypothetical protein lmo2540 [Listeria monocytogenes EGD-e]
fig_6666666_87686_peg_2362	gi|16804579|ref|NP_466064.1|	hypothetical protein lmo2541 [Listeria monocytogenes EGD-e]
fig_6666666_87686_peg_2363	gi|16804580|ref|NP_466065.1|	hypothetical protein lmo2542 [Listeria monocytogenes EGD-e]
fig_6666666_87686_peg_2364	gi|16804581|ref|NP_466066.1|	peptide chain release factor 1 [Listeria monocytogenes EGD-e]
fig_6666666_87686_peg_2365	gi|29654228|ref|NP_819920.1|	50S ribosomal protein L31 [Coxiella burnetii RSA 493]
fig_6666666_87686_peg_2366	gi|16804589|ref|NP_466074.1|	transcription termination factor Rho [Listeria monocytogenes EGD-e]
fig_6666666_87686_peg_2367	gi|16804590|ref|NP_466075.1|	UDP-N-acetylglucosamine 1-carboxyvinyltransferase [Listeria monocytogenes EGD-e]
fig_6666666_87686_peg_2368	gi|16804780|ref|NP_466265.1|	translaldolase [Listeria monocytogenes EGD-e]
fig_6666666_87686_peg_2369	gi|16804594|ref|NP_466079.1|	hypothetical protein lmo2556 [Listeria monocytogenes EGD-e]
fig_6666666_87686_peg_2371	gi|16804597|ref|NP_466082.1|	CTP synthetase [Listeria monocytogenes EGD-e]
fig_6666666_87686_peg_2372	gi|16804598|ref|NP_466083.1|	DNA-directed RNA polymerase subunit delta [Listeria monocytogenes EGD-e]
fig_6666666_87686_peg_2374	gi|16804131|ref|NP_465616.1|	glycine betaine transporter BetL [Listeria monocytogenes EGD-e]
fig_6666666_87686_peg_2376	gi|537395659|dbj|GAD34347.1|	hemin importer ATP-binding subunit [Microbacterium sp. TS-1]
fig_6666666_87686_peg_2377	gi|16760691|ref|NP_456308.1|	putative Na+/H+ exchanger [Salmonella enterica subsp. enterica serovar Typhi str. CT18]
fig_6666666_87686_peg_2379	gi|16766753|ref|NP_462368.1|	hypothetical protein STM3465 [Salmonella enterica subsp. enterica serovar Typhimurium str. LT2]
fig_6666666_87686_peg_2380	gi|16765734|ref|NP_461349.1|	manganese transport protein MntH [Salmonella enterica subsp. enterica serovar Typhimurium str. LT2]
fig_6666666_87686_peg_2381	gi|16761861|ref|NP_457478.1|	agmatine ureohydrolase [Salmonella enterica subsp. enterica serovar Typhi str. CT18]
fig_6666666_87686_peg_2382	gi|537395893|dbj|GAD34581.1|	ArsR family transcriptional regulator [Microbacterium sp. TS-1]
fig_6666666_87686_peg_2383	gi|16803340|ref|NP_464825.1|	hypothetical protein lmo1300 [Listeria monocytogenes EGD-e]
fig_6666666_87686_peg_2384	gi|537396135|dbj|GAD34823.1|	arsenate reductase [Microbacterium sp. TS-1]
fig_6666666_87686_peg_2385	gi|16804509|ref|NP_465994.1|	NADPH dehydrogenase NamA [Listeria monocytogenes EGD-e]
fig_6666666_87686_peg_2386	gi|16804641|ref|NP_466126.1|	hypothetical protein lmo2603 [Listeria monocytogenes EGD-e]
fig_6666666_87686_peg_2387	gi|16761409|ref|NP_457026.1|	conserved hypothetical protein [Salmonella enterica subsp. enterica serovar Typhi str. CT18]
fig_6666666_87686_peg_2388	gi|16802865|ref|NP_464350.1|	hypothetical protein lmo0823 [Listeria monocytogenes EGD-e]
fig_6666666_87686_peg_2390	gi|29653737|ref|NP_819429.1|	virulence factor [Coxiella burnetii RSA 493]
fig_6666666_87686_peg_2391	gi|16803046|ref|NP_464531.1|	hypothetical protein lmo1006 [Listeria monocytogenes EGD-e]
fig_6666666_87686_peg_2393	gi|537394912|dbj|GAD33600.1|	chromate transporter [Microbacterium sp. TS-1]
fig_6666666_87686_peg_2394	gi|16766837|ref|NP_462452.1|	gamma-glutamyltranspeptidase [Salmonella enterica subsp. enterica serovar Typhimurium str. LT2]
fig_6666666_87686_peg_2396	gi|16802873|ref|NP_464358.1|	hypothetical protein lmo0831 [Listeria monocytogenes EGD-e]
fig_6666666_87686_peg_2397	gi|16803483|ref|NP_464968.1|	hypothetical protein lmo1443 [Listeria monocytogenes EGD-e]
fig_6666666_87686_peg_2398	gi|16803482|ref|NP_464967.1|	hypothetical protein lmo1442 [Listeria monocytogenes EGD-e]
fig_6666666_87686_peg_2399	gi|16803069|ref|NP_464554.1|	hypothetical protein lmo1029 [Listeria monocytogenes EGD-e]
fig_6666666_87686_peg_2400	gi|16802802|ref|NP_464287.1|	hypothetical protein lmo0760 [Listeria monocytogenes EGD-e]
fig_6666666_87686_peg_2401	gi|16802801|ref|NP_464286.1|	hypothetical protein lmo0759 [Listeria monocytogenes EGD-e]
fig_6666666_87686_peg_2402	gi|16804803|ref|NP_466288.1|	hypothetical protein lmo2766 [Listeria monocytogenes EGD-e]
fig_6666666_87686_peg_2403	gi|16759629|ref|NP_455246.1|	pts system, N-acetylglucosamine-specific IIABC component [Salmonella enterica subsp. enterica serovar Typhi str. CT18]
fig_6666666_87686_peg_2404	gi|16802564|ref|NP_464049.1|	hypothetical protein lmo0521 [Listeria monocytogenes EGD-e]
fig_6666666_87686_peg_2405	gi|16803062|ref|NP_464547.1|	hypothetical protein lmo1022 [Listeria monocytogenes EGD-e]
fig_6666666_87686_peg_2406	gi|16803061|ref|NP_464546.1|	hypothetical protein lmo1021 [Listeria monocytogenes EGD-e]
fig_6666666_87686_peg_2407	gi|537393843|dbj|GAD35688.1|	multidrug ABC transporter ATP-binding protein [Microbacterium sp. TS-1]
fig_6666666_87686_peg_2410	gi|16803265|ref|NP_464750.1|	hypothetical protein lmo1225 [Listeria monocytogenes EGD-e]
fig_6666666_87686_peg_2412	gi|16802837|ref|NP_464322.1|	hypothetical protein lmo0795 [Listeria monocytogenes EGD-e]
fig_6666666_87686_peg_2414	gi|16762624|ref|NP_458241.1|	mannitol-specific enzyme II of phosphotransferase system [Salmonella enterica subsp. enterica serovar Typhi str. CT18]
fig_6666666_87686_peg_2415	gi|16802469|ref|NP_463954.1|	hypothetical protein lmo0425 [Listeria monocytogenes EGD-e]
fig_6666666_87686_peg_2416	gi|537393811|dbj|GAD35656.1|	mannitol/fructose-specific phosphotransferasesystem, IIA domain [Microbacterium sp. TS-1]
fig_6666666_87686_peg_2417	gi|16766971|ref|NP_462586.1|	mannitol-1-phosphate 5-dehydrogenase [Salmonella enterica subsp. enterica serovar Typhimurium str. LT2]
fig_6666666_87686_peg_2418	gi|16764669|ref|NP_460284.1|	hydroperoxidase II [Salmonella enterica subsp. enterica serovar Typhimurium str. LT2]
fig_6666666_87686_peg_2419	gi|16760469|ref|NP_456086.1|	transcriptional regulator [Salmonella enterica subsp. enterica serovar Typhi str. CT18]
fig_6666666_87686_peg_2420	gi|16803266|ref|NP_464751.1|	hypothetical protein lmo1226 [Listeria monocytogenes EGD-e]
fig_6666666_87686_peg_2423	gi|215918951|ref|NP_819408.2|	glucose/sorbosone dehydrogenase [Coxiella burnetii RSA 493]
fig_6666666_87686_peg_2424	gi|16802581|ref|NP_464066.1|	hypothetical protein lmo0538 [Listeria monocytogenes EGD-e]
fig_6666666_87686_peg_2425	gi|16767709|ref|NP_463324.1|	arginine repressor [Salmonella enterica subsp. enterica serovar Typhimurium str. LT2]
fig_6666666_87686_peg_2426	gi|16804558|ref|NP_466043.1|	hypothetical protein lmo2520 [Listeria monocytogenes EGD-e]
fig_6666666_87686_peg_2427	gi|16802805|ref|NP_464290.1|	hypothetical protein lmo0763 [Listeria monocytogenes EGD-e]
fig_6666666_87686_peg_2428	gi|537393366|dbj|GAD35211.1|	Zn-dependent hydrolases, including glyoxylases [Microbacterium sp. TS-1]
fig_6666666_87686_peg_2429	gi|16802682|ref|NP_464167.1|	hypothetical protein lmo0640 [Listeria monocytogenes EGD-e]
fig_6666666_87686_peg_2430	gi|16766522|ref|NP_462137.1|	dehydrogenase [Salmonella enterica subsp. enterica serovar Typhimurium str. LT2]
fig_6666666_87686_peg_2431	gi|16803142|ref|NP_464627.1|	hypothetical protein lmo1102 [Listeria monocytogenes EGD-e]
fig_6666666_87686_peg_2432	gi|16803140|ref|NP_464625.1|	cadmium resistance protein [Listeria monocytogenes EGD-e]
fig_6666666_87686_peg_2433	gi|16804775|ref|NP_466260.1|	hypothetical protein lmo2738 [Listeria monocytogenes EGD-e]
fig_6666666_87686_peg_2434	gi|16803892|ref|NP_465377.1|	hypothetical protein lmo1852 [Listeria monocytogenes EGD-e]
fig_6666666_87686_peg_2435	gi|16803893|ref|NP_465378.1|	hypothetical protein lmo1853 [Listeria monocytogenes EGD-e]
fig_6666666_87686_peg_2436	gi|16803894|ref|NP_465379.1|	hypothetical protein lmo1854 [Listeria monocytogenes EGD-e]
fig_6666666_87686_peg_2437	gi|537395038|dbj|GAD33726.1|	cytochrome P450 [Microbacterium sp. TS-1]
fig_6666666_87686_peg_2438	gi|29654235|ref|NP_819927.1|	2-methylcitrate dehydratase [Coxiella burnetii RSA 493]
fig_6666666_87686_peg_2439	gi|29654101|ref|NP_819793.1|	2-methylisocitrate lyase [Coxiella burnetii RSA 493]
fig_6666666_87686_peg_2440	gi|16766099|ref|NP_461714.1|	tricarboxylic transport [Salmonella enterica subsp. enterica serovar Typhimurium str. LT2]
fig_6666666_87686_peg_2442	gi|537393509|dbj|GAD35354.1|	hypothetical protein MTS1_03199 [Microbacterium sp. TS-1]
fig_6666666_87686_peg_2443	gi|16764003|ref|NP_459618.1|	two-component response regulator DpiA [Salmonella enterica subsp. enterica serovar Typhimurium str. LT2]
fig_6666666_87686_peg_2444	gi|16767554|ref|NP_463169.1|	sensory histidine kinase DcuS [Salmonella enterica subsp. enterica serovar Typhimurium str. LT2]
fig_6666666_87686_peg_2445	gi|39546360|ref|NP_462081.2|	cation transporter [Salmonella enterica subsp. enterica serovar Typhimurium str. LT2]
fig_6666666_87686_peg_2446	gi|16759635|ref|NP_455252.1|	conserved hypothetical protein [Salmonella enterica subsp. enterica serovar Typhi str. CT18]
fig_6666666_87686_peg_2447	gi|16803050|ref|NP_464535.1|	hypothetical protein lmo1010 [Listeria monocytogenes EGD-e]
fig_6666666_87686_peg_2449	gi|29654820|ref|NP_820512.1|	peptidase catalytic domain protein of S9A/B/C families [Coxiella burnetii RSA 493]
fig_6666666_87686_peg_2450	gi|16766070|ref|NP_461685.1|	PTS system transporter subunit IIC [Salmonella enterica subsp. enterica serovar Typhimurium str. LT2]
fig_6666666_87686_peg_2451	gi|16804810|ref|NP_466295.1|	hypothetical protein lmo2773 [Listeria monocytogenes EGD-e]
fig_6666666_87686_peg_2452	gi|16802581|ref|NP_464066.1|	hypothetical protein lmo0538 [Listeria monocytogenes EGD-e]
fig_6666666_87686_peg_2454	gi|537395619|dbj|GAD34307.1|	HxlR family transcriptional regulator [Microbacterium sp. TS-1]
fig_6666666_87686_peg_2455	gi|16802330|ref|NP_463815.1|	hypothetical protein lmo0284 [Listeria monocytogenes EGD-e]
fig_6666666_87686_peg_2456	gi|16802329|ref|NP_463814.1|	hypothetical protein lmo0283 [Listeria monocytogenes EGD-e]
fig_6666666_87686_peg_2457	gi|16802331|ref|NP_463816.1|	lipoprotein [Listeria monocytogenes EGD-e]
fig_6666666_87686_peg_2458	gi|16803290|ref|NP_464775.1|	hypothetical protein lmo1250 [Listeria monocytogenes EGD-e]
fig_6666666_87686_peg_2459	gi|16763995|ref|NP_459610.1|	citrate/succinate transport antiport protein [Salmonella enterica subsp. enterica serovar Typhimurium str. LT2]
fig_6666666_87686_peg_2460	gi|16803773|ref|NP_465258.1|	glutamate synthase subunit beta [Listeria monocytogenes EGD-e]
fig_6666666_87686_peg_2461	gi|16803774|ref|NP_465259.1|	hypothetical protein lmo1734 [Listeria monocytogenes EGD-e]
fig_6666666_87686_peg_2462	gi|16803775|ref|NP_465260.1|	transcription activator of glutamate synthase operon GltC [Listeria monocytogenes EGD-e]
fig_6666666_87686_peg_2463	gi|16804785|ref|NP_466270.1|	hypothetical protein lmo2748 [Listeria monocytogenes EGD-e]
fig_6666666_87686_peg_2466	gi|537394442|dbj|GAD33130.1|	3-isopropylmalate dehydrogenase [Microbacterium sp. TS-1]
fig_6666666_87686_peg_2467	gi|546198156|ref|WP_021828414.1|	sodium:sulfate symporter [Chlamydophila sp. 08-1274/3]
fig_6666666_87686_peg_2468	gi|537393565|dbj|GAD35410.1|	dehydrogenase [Microbacterium sp. TS-1]
fig_6666666_87686_peg_2469	gi|16762617|ref|NP_458234.1|	L-lactate permease [Salmonella enterica subsp. enterica serovar Typhi str. CT18]
fig_6666666_87686_peg_2470	gi|16766978|ref|NP_462593.1|	DNA-binding transcriptional repressor LldR [Salmonella enterica subsp. enterica serovar Typhimurium str. LT2]
fig_6666666_87686_peg_2471	gi|16767776|ref|NP_463391.1|	carbon starvation protein [Salmonella enterica subsp. enterica serovar Typhimurium str. LT2]
fig_6666666_87686_peg_2472	gi|537394441|dbj|GAD33129.1|	branched-chain amino acidaminotransferase/4-amino-4-deoxychorismate lyase [Microbacterium sp. TS-1]
fig_6666666_87686_peg_2473	gi|16759984|ref|NP_455601.1|	2-oxo-hepta-3-ene-1,7-dioic acid hydratase [Salmonella enterica subsp. enterica serovar Typhi str. CT18]
fig_6666666_87686_peg_2475	gi|16764363|ref|NP_459978.1|	transcriptional regulator [Salmonella enterica subsp. enterica serovar Typhimurium str. LT2]
fig_6666666_87686_peg_2476	gi|537396116|dbj|GAD34804.1|	putative transcriptional regulator [Microbacterium sp. TS-1]
fig_6666666_87686_peg_2477	gi|16765890|ref|NP_461505.1|	phosphotransferase system IIB component [Salmonella enterica subsp. enterica serovar Typhimurium str. LT2]
fig_6666666_87686_peg_2478	gi|537396117|dbj|GAD34805.1|	N-acetylmuramic acid 6-phosphate etherase [Microbacterium sp. TS-1]
fig_6666666_87686_peg_2480	gi|16802873|ref|NP_464358.1|	hypothetical protein lmo0831 [Listeria monocytogenes EGD-e]
fig_6666666_87686_peg_2481	gi|16804505|ref|NP_465990.1|	hypothetical protein lmo2467 [Listeria monocytogenes EGD-e]
fig_6666666_87686_peg_2482	gi|16762182|ref|NP_457799.1|	magnesium and cobalt transport protein [Salmonella enterica subsp. enterica serovar Typhi str. CT18]
fig_6666666_87686_peg_2483	gi|16803996|ref|NP_465481.1|	hypothetical protein lmo1957 [Listeria monocytogenes EGD-e]
fig_6666666_87686_peg_2484	gi|16803997|ref|NP_465482.1|	hypothetical protein lmo1958 [Listeria monocytogenes EGD-e]
fig_6666666_87686_peg_2485	gi|16803999|ref|NP_465484.1|	hypothetical protein lmo1960 [Listeria monocytogenes EGD-e]
fig_6666666_87686_peg_2486	gi|16803998|ref|NP_465483.1|	hypothetical protein lmo1959 [Listeria monocytogenes EGD-e]
fig_6666666_87686_peg_2487	gi|16804428|ref|NP_465913.1|	hypothetical protein lmo2390 [Listeria monocytogenes EGD-e]
fig_6666666_87686_peg_2488	gi|16803801|ref|NP_465286.1|	hypothetical protein lmo1761 [Listeria monocytogenes EGD-e]
fig_6666666_87686_peg_2489	gi|16803099|ref|NP_464584.1|	hypothetical protein lmo1059 [Listeria monocytogenes EGD-e]
fig_6666666_87686_peg_2490	gi|16764900|ref|NP_460515.1|	Na+/H+ antiporter [Salmonella enterica subsp. enterica serovar Typhimurium str. LT2]
fig_6666666_87686_peg_2491	gi|16764462|ref|NP_460077.1|	4-hydroxyphenylacetate catabolism [Salmonella enterica subsp. enterica serovar Typhimurium str. LT2]
fig_6666666_87686_peg_2492	gi|16802581|ref|NP_464066.1|	hypothetical protein lmo0538 [Listeria monocytogenes EGD-e]
fig_6666666_87686_peg_2499	gi|16802802|ref|NP_464287.1|	hypothetical protein lmo0760 [Listeria monocytogenes EGD-e]
fig_6666666_87686_peg_2500	gi|16802803|ref|NP_464288.1|	hypothetical protein lmo0761 [Listeria monocytogenes EGD-e]
fig_6666666_87686_peg_2501	gi|16802801|ref|NP_464286.1|	hypothetical protein lmo0759 [Listeria monocytogenes EGD-e]
fig_6666666_87686_peg_2502	gi|16802801|ref|NP_464286.1|	hypothetical protein lmo0759 [Listeria monocytogenes EGD-e]
fig_6666666_87686_peg_2503	gi|537395306|dbj|GAD33994.1|	transcriptional regulator [Microbacterium sp. TS-1]
fig_6666666_87686_peg_2505	gi|16803339|ref|NP_464824.1|	hypothetical protein lmo1299 [Listeria monocytogenes EGD-e]
fig_6666666_87686_peg_2506	gi|16803776|ref|NP_465261.1|	hypothetical protein lmo1736 [Listeria monocytogenes EGD-e]
fig_6666666_87686_peg_2507	gi|16803348|ref|NP_464833.1|	hypothetical protein lmo1308 [Listeria monocytogenes EGD-e]
fig_6666666_87686_peg_2508	gi|16761610|ref|NP_457227.1|	PTS system, glucitol/sorbitol-specific IIA component [Salmonella enterica subsp. enterica serovar Typhi str. CT18]
fig_6666666_87686_peg_2509	gi|16761609|ref|NP_457226.1|	PTS system, glucitol/sorbitol-specific IIBC component [Salmonella enterica subsp. enterica serovar Typhi str. CT18]
fig_6666666_87686_peg_2510	gi|16761608|ref|NP_457225.1|	PTS system, glucitol/sorbitol-specific IIBC component [Salmonella enterica subsp. enterica serovar Typhi str. CT18]
fig_6666666_87686_peg_2511	gi|16761612|ref|NP_457229.1|	glucitol operon activator protein [Salmonella enterica subsp. enterica serovar Typhi str. CT18]
fig_6666666_87686_peg_2512	gi|16802447|ref|NP_463932.1|	hypothetical protein lmo0402 [Listeria monocytogenes EGD-e]
fig_6666666_87686_peg_2513	gi|546197918|ref|WP_021828328.1|	3-oxoacyl-[acyl-carrier-protein] reductase [Chlamydophila sp. 08-1274/3]
fig_6666666_87686_peg_2514	gi|16803339|ref|NP_464824.1|	hypothetical protein lmo1299 [Listeria monocytogenes EGD-e]
fig_6666666_87686_peg_2518	gi|16803345|ref|NP_464830.1|	hypothetical protein lmo1305 [Listeria monocytogenes EGD-e]
fig_6666666_87686_peg_2519	gi|16802549|ref|NP_464034.1|	hypothetical protein lmo0506 [Listeria monocytogenes EGD-e]
fig_6666666_87686_peg_2521	gi|16804700|ref|NP_466185.1|	hypothetical protein lmo2663 [Listeria monocytogenes EGD-e]
fig_6666666_87686_peg_2522	gi|16804702|ref|NP_466187.1|	hypothetical protein lmo2665 [Listeria monocytogenes EGD-e]
fig_6666666_87686_peg_2523	gi|16762026|ref|NP_457643.1|	PTS system, galactitol-specific IIB component [Salmonella enterica subsp. enterica serovar Typhi str. CT18]
fig_6666666_87686_peg_2524	gi|16802546|ref|NP_464031.1|	hypothetical protein lmo0503 [Listeria monocytogenes EGD-e]
fig_6666666_87686_peg_2525	gi|16804705|ref|NP_466190.1|	hypothetical protein lmo2668 [Listeria monocytogenes EGD-e]
fig_6666666_87686_peg_2527	gi|546197918|ref|WP_021828328.1|	3-oxoacyl-[acyl-carrier-protein] reductase [Chlamydophila sp. 08-1274/3]
fig_6666666_87686_peg_2529	gi|16804385|ref|NP_465870.1|	hypothetical protein lmo2347 [Listeria monocytogenes EGD-e]
fig_6666666_87686_peg_2530	gi|16804386|ref|NP_465871.1|	hypothetical protein lmo2348 [Listeria monocytogenes EGD-e]
fig_6666666_87686_peg_2531	gi|16804387|ref|NP_465872.1|	hypothetical protein lmo2349 [Listeria monocytogenes EGD-e]
fig_6666666_87686_peg_2532	gi|16804384|ref|NP_465869.1|	hypothetical protein lmo2346 [Listeria monocytogenes EGD-e]
fig_6666666_87686_peg_2533	gi|537393334|dbj|GAD35179.1|	acyl-CoA dehydrogenase [Microbacterium sp. TS-1]
fig_6666666_87686_peg_2534	gi|16804499|ref|NP_465984.1|	RNA polymerase factor sigma-54 [Listeria monocytogenes EGD-e]
fig_6666666_87686_peg_2535	gi|16766818|ref|NP_462433.1|	dihydrodipicolinate synthetase [Salmonella enterica subsp. enterica serovar Typhimurium str. LT2]
fig_6666666_87686_peg_2536	gi|16764900|ref|NP_460515.1|	Na+/H+ antiporter [Salmonella enterica subsp. enterica serovar Typhimurium str. LT2]
fig_6666666_87686_peg_2538	gi|537396109|dbj|GAD34797.1|	4-hydroxyproline epimerase [Microbacterium sp. TS-1]
fig_6666666_87686_peg_2539	gi|537396112|dbj|GAD34800.1|	glycine/D-amino acid oxidase, deaminating [Microbacterium sp. TS-1]
fig_6666666_87686_peg_2540	gi|16804212|ref|NP_465697.1|	hypothetical protein lmo2173 [Listeria monocytogenes EGD-e]
fig_6666666_87686_peg_2541	gi|537396114|dbj|GAD34802.1|	putative dehydrogenases [Microbacterium sp. TS-1]
fig_6666666_87686_peg_2542	gi|537396113|dbj|GAD34801.1|	putative dehydrogenases [Microbacterium sp. TS-1]
fig_6666666_87686_peg_2543	gi|537396114|dbj|GAD34802.1|	putative dehydrogenases [Microbacterium sp. TS-1]
fig_6666666_87686_peg_2544	gi|16803394|ref|NP_464879.1|	hypothetical protein lmo1354 [Listeria monocytogenes EGD-e]
fig_6666666_87686_peg_2546	gi|16804231|ref|NP_465716.1|	hypothetical protein lmo2192 [Listeria monocytogenes EGD-e]
fig_6666666_87686_peg_2547	gi|16804233|ref|NP_465718.1|	hypothetical protein lmo2194 [Listeria monocytogenes EGD-e]
fig_6666666_87686_peg_2548	gi|16804234|ref|NP_465719.1|	hypothetical protein lmo2195 [Listeria monocytogenes EGD-e]
fig_6666666_87686_peg_2549	gi|16804607|ref|NP_466092.1|	hypothetical protein lmo2569 [Listeria monocytogenes EGD-e]
fig_6666666_87686_peg_2550	gi|537396109|dbj|GAD34797.1|	4-hydroxyproline epimerase [Microbacterium sp. TS-1]
fig_6666666_87686_peg_2551	gi|16803618|ref|NP_465103.1|	hypothetical protein lmo1578 [Listeria monocytogenes EGD-e]
fig_6666666_87686_peg_2552	gi|16766818|ref|NP_462433.1|	dihydrodipicolinate synthetase [Salmonella enterica subsp. enterica serovar Typhimurium str. LT2]
fig_6666666_87686_peg_2553	gi|16767318|ref|NP_462933.1|	C4-dicarboxylate transport system [Salmonella enterica subsp. enterica serovar Typhimurium str. LT2]
fig_6666666_87686_peg_2554	gi|16767320|ref|NP_462935.1|	periplasmic dicarboxylate-binding protein [Salmonella enterica subsp. enterica serovar Typhimurium str. LT2]
fig_6666666_87686_peg_2555	gi|29654276|ref|NP_819968.1|	DNA-binding protein/cupin domain protein [Coxiella burnetii RSA 493]
fig_6666666_87686_peg_2556	gi|16766429|ref|NP_462044.1|	NAD-dependent aldehyde dehydrogenase [Salmonella enterica subsp. enterica serovar Typhimurium str. LT2]
fig_6666666_87686_peg_2558	gi|16802354|ref|NP_463839.1|	hypothetical protein lmo0309 [Listeria monocytogenes EGD-e]
fig_6666666_87686_peg_2559	gi|537395399|dbj|GAD34087.1|	putative ornithine cyclodeaminase [Microbacterium sp. TS-1]
fig_6666666_87686_peg_2561	gi|16804408|ref|NP_465893.1|	hypothetical protein lmo2370 [Listeria monocytogenes EGD-e]
fig_6666666_87686_peg_2562	gi|29654881|ref|NP_820573.1|	Na(+)/H(+) antiporter NhaP [Coxiella burnetii RSA 493]
fig_6666666_87686_peg_2563	gi|16804626|ref|NP_466111.1|	hypothetical protein lmo2588 [Listeria monocytogenes EGD-e]
fig_6666666_87686_peg_2564	gi|16802886|ref|NP_464371.1|	hypothetical protein lmo0845 [Listeria monocytogenes EGD-e]
fig_6666666_87686_peg_2565	gi|16766382|ref|NP_461997.1|	malate/L-lactate dehydrogenase [Salmonella enterica subsp. enterica serovar Typhimurium str. LT2]
fig_6666666_87686_peg_2566	gi|16760353|ref|NP_455970.1|	putative regulatory protein [Salmonella enterica subsp. enterica serovar Typhi str. CT18]
fig_6666666_87686_peg_2567	gi|16766958|ref|NP_462573.1|	periplasmic dicarboxylate-binding protein [Salmonella enterica subsp. enterica serovar Typhimurium str. LT2]
fig_6666666_87686_peg_2568	gi|16767319|ref|NP_462934.1|	C4-dicarboxylate transport system [Salmonella enterica subsp. enterica serovar Typhimurium str. LT2]
fig_6666666_87686_peg_2569	gi|16766471|ref|NP_462086.1|	transporter [Salmonella enterica subsp. enterica serovar Typhimurium str. LT2]
fig_6666666_87686_peg_2570	gi|16764851|ref|NP_460466.1|	dehydrogenase [Salmonella enterica subsp. enterica serovar Typhimurium str. LT2]
fig_6666666_87686_peg_2571	gi|16761913|ref|NP_457530.1|	D-mannonate hydrolase [Salmonella enterica subsp. enterica serovar Typhi str. CT18]
fig_6666666_87686_peg_2572	gi|537394048|dbj|GAD32736.1|	putative dehydrogenase [Microbacterium sp. TS-1]
fig_6666666_87686_peg_2573	gi|16803618|ref|NP_465103.1|	hypothetical protein lmo1578 [Listeria monocytogenes EGD-e]
fig_6666666_87686_peg_2575	gi|16764482|ref|NP_460097.1|	major sodium/proline symporter [Salmonella enterica subsp. enterica serovar Typhimurium str. LT2]
fig_6666666_87686_peg_2577	gi|16803046|ref|NP_464531.1|	hypothetical protein lmo1006 [Listeria monocytogenes EGD-e]
fig_6666666_87686_peg_2579	gi|16802581|ref|NP_464066.1|	hypothetical protein lmo0538 [Listeria monocytogenes EGD-e]
fig_6666666_87686_peg_2582	gi|16759866|ref|NP_455483.1|	conserved hypothetical protein [Salmonella enterica subsp. enterica serovar Typhi str. CT18]
fig_6666666_87686_peg_2583	gi|16803391|ref|NP_464876.1|	hypothetical protein lmo1351 [Listeria monocytogenes EGD-e]
fig_6666666_87686_peg_2584	gi|16803894|ref|NP_465379.1|	hypothetical protein lmo1854 [Listeria monocytogenes EGD-e]
fig_6666666_87686_peg_2587	gi|16804720|ref|NP_466205.1|	hypothetical protein lmo2683 [Listeria monocytogenes EGD-e]
fig_6666666_87686_peg_2588	gi|16802942|ref|NP_464427.1|	hypothetical protein lmo0901 [Listeria monocytogenes EGD-e]
fig_6666666_87686_peg_2589	gi|16764665|ref|NP_460280.1|	PTS system N,N'-diacetylchitobiose-specific transporter subunit IIA [Salmonella enterica subsp. enterica serovar Typhimurium str. LT2]
fig_6666666_87686_peg_2590	gi|16802617|ref|NP_464102.1|	hypothetical protein lmo0574 [Listeria monocytogenes EGD-e]
fig_6666666_87686_peg_2591	gi|16804821|ref|NP_466306.1|	hypothetical protein lmo2784 [Listeria monocytogenes EGD-e]
fig_6666666_87686_peg_2594	gi|16804149|ref|NP_465634.1|	hypothetical protein lmo2110 [Listeria monocytogenes EGD-e]
fig_6666666_87686_peg_2595	gi|16802258|ref|NP_463743.1|	hypothetical protein lmo0212 [Listeria monocytogenes EGD-e]
fig_6666666_87686_peg_2596	gi|16765534|ref|NP_461149.1|	PTS system fructose-specific transporter subunit IIBC [Salmonella enterica subsp. enterica serovar Typhimurium str. LT2]
fig_6666666_87686_peg_2597	gi|541470433|ref|NP_457995.3|	conserved hypothetical protein [Salmonella enterica subsp. enterica serovar Typhi str. CT18]
fig_6666666_87686_peg_2601	gi|16804749|ref|NP_466234.1|	hypothetical protein lmo2712 [Listeria monocytogenes EGD-e]
fig_6666666_87686_peg_2602	gi|16762761|ref|NP_458378.1|	low-affinity gluconate transporter [Salmonella enterica subsp. enterica serovar Typhi str. CT18]
fig_6666666_87686_peg_2603	gi|16767113|ref|NP_462728.1|	galactonate dehydratase [Salmonella enterica subsp. enterica serovar Typhimurium str. LT2]
fig_6666666_87686_peg_2604	gi|16804008|ref|NP_465493.1|	hypothetical protein lmo1969 [Listeria monocytogenes EGD-e]
fig_6666666_87686_peg_2606	gi|73857670|gb|AAZ90377.1|	putative dehydrogenase [Shigella sonnei Ss046]
fig_6666666_87686_peg_2607	gi|16761570|ref|NP_457187.1|	putative membrane protein [Salmonella enterica subsp. enterica serovar Typhi str. CT18]
fig_6666666_87686_peg_2608	gi|537393509|dbj|GAD35354.1|	hypothetical protein MTS1_03199 [Microbacterium sp. TS-1]
fig_6666666_87686_peg_2609	gi|16767114|ref|NP_462729.1|	2-oxo-3-deoxygalactonate kinase [Salmonella enterica subsp. enterica serovar Typhimurium str. LT2]
fig_6666666_87686_peg_2610	gi|16765183|ref|NP_460798.1|	transcriptional repressor [Salmonella enterica subsp. enterica serovar Typhimurium str. LT2]
fig_6666666_87686_peg_2611	gi|16766677|ref|NP_462292.1|	sodium/panthothenate symporter [Salmonella enterica subsp. enterica serovar Typhimurium str. LT2]
fig_6666666_87686_peg_2614	gi|537395238|dbj|GAD33926.1|	2-keto-4-pentenoatehydratase/2-oxohepta-3-ene-1, 7-dioic acid hydratase [Microbacterium sp. TS-1]
fig_6666666_87686_peg_2615	gi|16804446|ref|NP_465931.1|	hypothetical protein lmo2408 [Listeria monocytogenes EGD-e]
fig_6666666_87686_peg_2617	gi|16767087|ref|NP_462702.1|	permease DsdX [Salmonella enterica subsp. enterica serovar Typhimurium str. LT2]
fig_6666666_87686_peg_2618	gi|537396175|dbj|GAD34863.1|	hypothetical protein MTS1_02234 [Microbacterium sp. TS-1]
fig_6666666_87686_peg_2619	gi|541470425|ref|NP_457634.3|	2-hydroxy-3-oxopropionate reductase [Salmonella enterica subsp. enterica serovar Typhi str. CT18]
fig_6666666_87686_peg_2620	gi|537395638|dbj|GAD34326.1|	putative transcriptional regulator [Microbacterium sp. TS-1]
fig_6666666_87686_peg_2623	gi|16803137|ref|NP_464622.1|	hypothetical protein lmo1097 [Listeria monocytogenes EGD-e]
fig_6666666_87686_peg_2625	gi|490007787|ref|WP_003910620.1|	type I restriction endonuclease subunit M [Mycobacterium tuberculosis]
fig_6666666_87686_peg_2626	gi|16767770|ref|NP_463385.1|	type I restriction enzyme EcoKI subunit R [Salmonella enterica subsp. enterica serovar Typhimurium str. LT2]
fig_6666666_87686_peg_2627	gi|16803290|ref|NP_464775.1|	hypothetical protein lmo1250 [Listeria monocytogenes EGD-e]
fig_6666666_87686_peg_2628	gi|16803265|ref|NP_464750.1|	hypothetical protein lmo1225 [Listeria monocytogenes EGD-e]
fig_6666666_87686_peg_2629	gi|16759245|ref|NP_454862.1|	putative methyltransferase [Salmonella enterica subsp. enterica serovar Typhi str. CT18]
fig_6666666_87686_peg_2630	gi|16803639|ref|NP_465124.1|	catabolite control protein A [Listeria monocytogenes EGD-e]
fig_6666666_87686_peg_2631	gi|537395972|dbj|GAD34660.1|	2-keto-3-deoxy-6-phosphogluconate aldolase [Microbacterium sp. TS-1]
fig_6666666_87686_peg_2632	gi|537395235|dbj|GAD33923.1|	sugar kinase [Microbacterium sp. TS-1]
fig_6666666_87686_peg_2633	gi|16766319|ref|NP_461934.1|	2-deoxy-D-gluconate 3-dehydrogenase [Salmonella enterica subsp. enterica serovar Typhimurium str. LT2]
fig_6666666_87686_peg_2636	gi|16802224|ref|NP_463709.1|	hypothetical protein lmo0178 [Listeria monocytogenes EGD-e]
fig_6666666_87686_peg_2637	gi|16761913|ref|NP_457530.1|	D-mannonate hydrolase [Salmonella enterica subsp. enterica serovar Typhi str. CT18]
fig_6666666_87686_peg_2638	gi|16761913|ref|NP_457530.1|	D-mannonate hydrolase [Salmonella enterica subsp. enterica serovar Typhi str. CT18]
fig_6666666_87686_peg_2639	gi|16761915|ref|NP_457532.1|	uronate isomerase (glucuronate isomerase) [Salmonella enterica subsp. enterica serovar Typhi str. CT18]
fig_6666666_87686_peg_2641	gi|16760376|ref|NP_455993.1|	putative membrane transport protein [Salmonella enterica subsp. enterica serovar Typhi str. CT18]
fig_6666666_87686_peg_2642	gi|16803321|ref|NP_464806.1|	hypothetical protein lmo1281 [Listeria monocytogenes EGD-e]
fig_6666666_87686_peg_2643	gi|537394927|dbj|GAD33615.1|	short-chain dehydrogenase [Microbacterium sp. TS-1]
fig_6666666_87686_peg_2644	gi|16766265|ref|NP_461880.1|	glycerate kinase [Salmonella enterica subsp. enterica serovar Typhimurium str. LT2]
fig_6666666_87686_peg_2645	gi|16766651|ref|NP_462266.1|	cation transporter [Salmonella enterica subsp. enterica serovar Typhimurium str. LT2]
fig_6666666_87686_peg_2649	gi|16764900|ref|NP_460515.1|	Na+/H+ antiporter [Salmonella enterica subsp. enterica serovar Typhimurium str. LT2]
fig_6666666_87686_peg_2650	gi|16804429|ref|NP_465914.1|	hypothetical protein lmo2391 [Listeria monocytogenes EGD-e]
fig_6666666_87686_peg_2651	gi|16802458|ref|NP_463943.1|	hypothetical protein lmo0414 [Listeria monocytogenes EGD-e]
fig_6666666_87686_peg_2652	gi|537393465|dbj|GAD35310.1|	putative permease [Microbacterium sp. TS-1]
fig_6666666_87686_peg_2653	gi|490007395|ref|WP_003910235.1|	hypothetical protein [Mycobacterium tuberculosis]
fig_6666666_87686_peg_2654	gi|16803618|ref|NP_465103.1|	hypothetical protein lmo1578 [Listeria monocytogenes EGD-e]
fig_6666666_87686_peg_2656	gi|16763852|ref|NP_459467.1|	maltose O-acetyltransferase [Salmonella enterica subsp. enterica serovar Typhimurium str. LT2]
fig_6666666_87686_peg_2657	gi|537394221|dbj|GAD32909.1|	dipeptidyl aminopeptidase/acylaminoacyl-peptidase [Microbacterium sp. TS-1]
fig_6666666_87686_peg_2658	gi|537395660|dbj|GAD34348.1|	Fe3+-siderophore ABC transporter permease protein [Microbacterium sp. TS-1]
fig_6666666_87686_peg_2659	gi|16803113|ref|NP_464598.1|	hypothetical protein lmo1073 [Listeria monocytogenes EGD-e]
fig_6666666_87686_peg_2660	gi|16804599|ref|NP_466084.1|	arginyl-tRNA synthetase [Listeria monocytogenes EGD-e]
fig_6666666_87686_peg_2662	gi|537393340|dbj|GAD35185.1|	magnesium transporter [Microbacterium sp. TS-1]
fig_6666666_87686_peg_2664	gi|16804603|ref|NP_466088.1|	hypothetical protein lmo2565 [Listeria monocytogenes EGD-e]
fig_6666666_87686_peg_2666	gi|16804604|ref|NP_466089.1|	hypothetical protein lmo2566 [Listeria monocytogenes EGD-e]
fig_6666666_87686_peg_2667	gi|16804142|ref|NP_465627.1|	phosphotransacetylase [Listeria monocytogenes EGD-e]
fig_6666666_87686_peg_2668	gi|16804152|ref|NP_465637.1|	heme peroxidase [Listeria monocytogenes EGD-e]
fig_6666666_87686_peg_2670	gi|16803764|ref|NP_465249.1|	hypothetical protein lmo1724 [Listeria monocytogenes EGD-e]
fig_6666666_87686_peg_2671	gi|29654105|ref|NP_819797.1|	GntR family transcriptional regulator [Coxiella burnetii RSA 493]
fig_6666666_87686_peg_2673	gi|16802708|ref|NP_464193.1|	hypothetical protein lmo0666 [Listeria monocytogenes EGD-e]
fig_6666666_87686_peg_2675	gi|16802435|ref|NP_463920.1|	uracil-DNA glycosylase [Listeria monocytogenes EGD-e]
fig_6666666_87686_peg_2676	gi|16802704|ref|NP_464189.1|	hypothetical protein lmo0662 [Listeria monocytogenes EGD-e]
fig_6666666_87686_peg_2681	gi|16802705|ref|NP_464190.1|	hypothetical protein lmo0663 [Listeria monocytogenes EGD-e]
fig_6666666_87686_peg_2682	gi|16804756|ref|NP_466241.1|	hypothetical protein lmo2719 [Listeria monocytogenes EGD-e]
fig_6666666_87686_peg_2683	gi|16804767|ref|NP_466252.1|	hypothetical protein lmo2730 [Listeria monocytogenes EGD-e]
fig_6666666_87686_peg_2684	gi|16766220|ref|NP_461835.1|	nucleoside-diphosphate-sugar epimerase [Salmonella enterica subsp. enterica serovar Typhimurium str. LT2]
fig_6666666_87686_peg_2685	gi|16766994|ref|NP_462609.1|	2-amino-3-ketobutyrate coenzyme A ligase [Salmonella enterica subsp. enterica serovar Typhimurium str. LT2]
fig_6666666_87686_peg_2686	gi|16802581|ref|NP_464066.1|	hypothetical protein lmo0538 [Listeria monocytogenes EGD-e]
fig_6666666_87686_peg_2687	gi|16804856|ref|NP_466341.1|	hypothetical protein lmo2819 [Listeria monocytogenes EGD-e]
fig_6666666_87686_peg_2688	gi|16804856|ref|NP_466341.1|	hypothetical protein lmo2819 [Listeria monocytogenes EGD-e]
fig_6666666_87686_peg_2689	gi|16804690|ref|NP_466175.1|	elongation factor Tu [Listeria monocytogenes EGD-e]
fig_6666666_87686_peg_2690	gi|16804691|ref|NP_466176.1|	elongation factor G [Listeria monocytogenes EGD-e]
fig_6666666_87686_peg_2691	gi|537396255|dbj|GAD34943.1|	30S ribosomal protein S7 [Microbacterium sp. TS-1]
fig_6666666_87686_peg_2692	gi|215918920|ref|NP_819277.2|	30S ribosomal protein S12 [Coxiella burnetii RSA 493]
fig_6666666_87686_peg_2693	gi|16802305|ref|NP_463790.1|	DNA-directed RNA polymerase subunit beta' [Listeria monocytogenes EGD-e]
fig_6666666_87686_peg_2694	gi|16802304|ref|NP_463789.1|	DNA-directed RNA polymerase subunit beta [Listeria monocytogenes EGD-e]
fig_6666666_87686_peg_2695	gi|16802302|ref|NP_463787.1|	hypothetical protein lmo0256 [Listeria monocytogenes EGD-e]
fig_6666666_87686_peg_2696	gi|16802297|ref|NP_463782.1|	50S ribosomal protein L7/L12 [Listeria monocytogenes EGD-e]
fig_6666666_87686_peg_2697	gi|29653580|ref|NP_819272.1|	50S ribosomal protein L10 [Coxiella burnetii RSA 493]
fig_6666666_87686_peg_2698	gi|16802295|ref|NP_463780.1|	50S ribosomal protein L1 [Listeria monocytogenes EGD-e]
fig_6666666_87686_peg_2699	gi|537394992|dbj|GAD33680.1|	50S ribosomal protein L11 [Microbacterium sp. TS-1]
fig_6666666_87686_peg_2700	gi|16802292|ref|NP_463777.1|	transcription antitermination protein NusG [Listeria monocytogenes EGD-e]
fig_6666666_87686_peg_2701	gi|16802291|ref|NP_463776.1|	preprotein translocase subunit SecE [Listeria monocytogenes EGD-e]
fig_6666666_87686_peg_2703	gi|16802288|ref|NP_463773.1|	hypothetical protein lmo0242 [Listeria monocytogenes EGD-e]
fig_6666666_87686_peg_2704	gi|215919079|ref|NP_819993.2|	RNA methyltransferase [Coxiella burnetii RSA 493]
fig_6666666_87686_peg_2705	gi|16802286|ref|NP_463771.1|	hypothetical protein lmo0240 [Listeria monocytogenes EGD-e]
fig_6666666_87686_peg_2706	gi|16802285|ref|NP_463770.1|	cysteinyl-tRNA synthetase [Listeria monocytogenes EGD-e]
fig_6666666_87686_peg_2707	gi|16802284|ref|NP_463769.1|	hypothetical protein lmo0238 [Listeria monocytogenes EGD-e]
fig_6666666_87686_peg_2708	gi|16802283|ref|NP_463768.1|	glutamyl-tRNA synthetase [Listeria monocytogenes EGD-e]
fig_6666666_87686_peg_2709	gi|16802282|ref|NP_463767.1|	2-C-methyl-D-erythritol 2,4-cyclodiphosphate synthase [Listeria monocytogenes EGD-e]
fig_6666666_87686_peg_2710	gi|16802281|ref|NP_463766.1|	2-C-methyl-D-erythritol 4-phosphate cytidylyltransferase [Listeria monocytogenes EGD-e]
fig_6666666_87686_peg_2711	gi|16802280|ref|NP_463765.1|	hypothetical protein lmo0234 [Listeria monocytogenes EGD-e]
fig_6666666_87686_peg_2712	gi|16802279|ref|NP_463764.1|	DNA repair protein RadA [Listeria monocytogenes EGD-e]
fig_6666666_87686_peg_2713	gi|16766232|ref|NP_461847.1|	protein-L-isoaspartate O-methyltransferase [Salmonella enterica subsp. enterica serovar Typhimurium str. LT2]
fig_6666666_87686_peg_2714	gi|16802278|ref|NP_463763.1|	endopeptidase Clp ATP-binding chain C [Listeria monocytogenes EGD-e]
fig_6666666_87686_peg_2715	gi|16802277|ref|NP_463762.1|	ATP:guanido phosphotransferase [Listeria monocytogenes EGD-e]
fig_6666666_87686_peg_2716	gi|16802276|ref|NP_463761.1|	hypothetical protein lmo0230 [Listeria monocytogenes EGD-e]
fig_6666666_87686_peg_2717	gi|16802275|ref|NP_463760.1|	hypothetical protein lmo0229 [Listeria monocytogenes EGD-e]
fig_6666666_87686_peg_2718	gi|16761335|ref|NP_456952.1|	nucleoside permease NupC [Salmonella enterica subsp. enterica serovar Typhi str. CT18]
fig_6666666_87686_peg_2719	gi|16804388|ref|NP_465873.1|	hypothetical protein lmo2350 [Listeria monocytogenes EGD-e]
fig_6666666_87686_peg_2723	gi|16802611|ref|NP_464096.1|	ATP phosphoribosyltransferase [Listeria monocytogenes EGD-e]
fig_6666666_87686_peg_2724	gi|16802610|ref|NP_464095.1|	histidinol dehydrogenase [Listeria monocytogenes EGD-e]
fig_6666666_87686_peg_2725	gi|537394818|dbj|GAD33506.1|	histidinol-phosphate/aromatic aminotransferaseand cobyric acid decarboxylase [Microbacterium sp. TS-1]
fig_6666666_87686_peg_2726	gi|16802609|ref|NP_464094.1|	imidazoleglycerol-phosphate dehydratase [Listeria monocytogenes EGD-e]
fig_6666666_87686_peg_2727	gi|16802608|ref|NP_464093.1|	imidazole glycerol phosphate synthase subunit HisH [Listeria monocytogenes EGD-e]
fig_6666666_87686_peg_2728	gi|16802607|ref|NP_464092.1|	1-(5-phosphoribosyl)-5-[(5-phosphoribosylamino)methylideneamino] imidazole-4-carboxamide isomerase [Listeria monocytogenes EGD-e]
fig_6666666_87686_peg_2729	gi|16802606|ref|NP_464091.1|	imidazole glycerol phosphate synthase subunit HisF [Listeria monocytogenes EGD-e]
fig_6666666_87686_peg_2730	gi|16765408|ref|NP_461023.1|	bifunctional phosphoribosyl-AMP cyclohydrolase/phosphoribosyl-ATP pyrophosphatase [Salmonella enterica subsp. enterica serovar Typhimurium str. LT2]
fig_6666666_87686_peg_2732	gi|16802761|ref|NP_464246.1|	hypothetical protein lmo0719 [Listeria monocytogenes EGD-e]
fig_6666666_87686_peg_2734	gi|537393976|dbj|GAD32664.1|	H+/citrate symporter [Microbacterium sp. TS-1]
fig_6666666_87686_peg_2735	gi|215919251|ref|NP_820750.2|	ABC transporter ATP-binding protein [Coxiella burnetii RSA 493]
fig_6666666_87686_peg_2736	gi|537395698|dbj|GAD34386.1|	nitrate/sulfonate/bicarbonate ABC transporterpermease [Microbacterium sp. TS-1]
fig_6666666_87686_peg_2737	gi|537395697|dbj|GAD34385.1|	nitrate/sulfonate/bicarbonate ABC transporter substrate-binding protein [Microbacterium sp. TS-1]
fig_6666666_87686_peg_2738	gi|16759376|ref|NP_454993.1|	branched chain amino acid transport system II carrier protein [Salmonella enterica subsp. enterica serovar Typhi str. CT18]
fig_6666666_87686_peg_2740	gi|16804141|ref|NP_465626.1|	glutamine amidotransferase subunit PdxT [Listeria monocytogenes EGD-e]
fig_6666666_87686_peg_2741	gi|16804140|ref|NP_465625.1|	pyridoxal biosynthesis lyase PdxS [Listeria monocytogenes EGD-e]
fig_6666666_87686_peg_2742	gi|554793805|pdb|4MGR|A	A Chain A, The Crystal Structure Of Bacillus Subtilis Gabr, An Autorepressor And Plp- And Gaba-dependent Transcriptional Activator Of Gabt
fig_6666666_87686_peg_2743	gi|16802274|ref|NP_463759.1|	lysyl-tRNA synthetase [Listeria monocytogenes EGD-e]
fig_6666666_87686_peg_2744	gi|16802273|ref|NP_463758.1|	hypothetical protein lmo0227 [Listeria monocytogenes EGD-e]
fig_6666666_87686_peg_2745	gi|16802272|ref|NP_463757.1|	hypothetical protein lmo0226 [Listeria monocytogenes EGD-e]
fig_6666666_87686_peg_2746	gi|537395538|dbj|GAD34226.1|	dihydroneopterin aldolase [Microbacterium sp. TS-1]
fig_6666666_87686_peg_2747	gi|16802270|ref|NP_463755.1|	hypothetical protein lmo0224 [Listeria monocytogenes EGD-e]
fig_6666666_87686_peg_2748	gi|16802269|ref|NP_463754.1|	hypothetical protein lmo0223 [Listeria monocytogenes EGD-e]
fig_6666666_87686_peg_2749	gi|16802268|ref|NP_463753.1|	heat shock protein 33 [Listeria monocytogenes EGD-e]
fig_6666666_87686_peg_2750	gi|16802266|ref|NP_463751.1|	hypothetical protein lmo0220 [Listeria monocytogenes EGD-e]
fig_6666666_87686_peg_2751	gi|16802265|ref|NP_463750.1|	hypothetical protein lmo0219 [Listeria monocytogenes EGD-e]
fig_6666666_87686_peg_2752	gi|16802265|ref|NP_463750.1|	hypothetical protein lmo0219 [Listeria monocytogenes EGD-e]
fig_6666666_87686_peg_2753	gi|16802264|ref|NP_463749.1|	hypothetical protein lmo0218 [Listeria monocytogenes EGD-e]
fig_6666666_87686_peg_2755	gi|16802262|ref|NP_463747.1|	hypothetical protein lmo0216 [Listeria monocytogenes EGD-e]
fig_6666666_87686_peg_2756	gi|16766260|ref|NP_461875.1|	nucleoside triphosphate pyrophosphohydrolase [Salmonella enterica subsp. enterica serovar Typhimurium str. LT2]
fig_6666666_87686_peg_2757	gi|16802260|ref|NP_463745.1|	transcription-repair coupling factor [Listeria monocytogenes EGD-e]
fig_6666666_87686_peg_2758	gi|16802259|ref|NP_463744.1|	peptidyl-tRNA hydrolase [Listeria monocytogenes EGD-e]
fig_6666666_87686_peg_2759	gi|16802257|ref|NP_463742.1|	50S ribosomal protein L25 [Listeria monocytogenes EGD-e]
fig_6666666_87686_peg_2760	gi|16802245|ref|NP_463730.1|	ribose-phosphate pyrophosphokinase [Listeria monocytogenes EGD-e]
fig_6666666_87686_peg_2761	gi|16802244|ref|NP_463729.1|	bifunctional N-acetylglucosamine-1-phosphate uridyltransferase/glucosamine-1-phosphate acetyltransferase [Listeria monocytogenes EGD-e]
fig_6666666_87686_peg_2762	gi|16802242|ref|NP_463727.1|	regulatory protein SpoVG [Listeria monocytogenes EGD-e]
fig_6666666_87686_peg_2763	gi|16763259|ref|NP_458876.1|	conserved hypothetical protein [Salmonella enterica subsp. enterica serovar Typhi str. CT18]
fig_6666666_87686_peg_2764	gi|16802238|ref|NP_463723.1|	pur operon repressor [Listeria monocytogenes EGD-e]
fig_6666666_87686_peg_2765	gi|16802236|ref|NP_463721.1|	4-diphosphocytidyl-2-C-methyl-D-erythritol kinase [Listeria monocytogenes EGD-e]
fig_6666666_87686_peg_2766	gi|16764456|ref|NP_460071.1|	4-hydroxyphenylacetate catabolism [Salmonella enterica subsp. enterica serovar Typhimurium str. LT2]
fig_6666666_87686_peg_2768	gi|16764180|ref|NP_459795.1|	ABC-type multidrug transport system ATPase component [Salmonella enterica subsp. enterica serovar Typhimurium str. LT2]
fig_6666666_87686_peg_2769	gi|16803024|ref|NP_464509.1|	hypothetical protein lmo0984 [Listeria monocytogenes EGD-e]
fig_6666666_87686_peg_2770	gi|537393347|dbj|GAD35192.1|	oxidoreductase [Microbacterium sp. TS-1]
fig_6666666_87686_peg_2772	gi|16802234|ref|NP_463719.1|	dimethyladenosine transferase [Listeria monocytogenes EGD-e]
fig_6666666_87686_peg_2773	gi|16802233|ref|NP_463718.1|	hypothetical protein lmo0187 [Listeria monocytogenes EGD-e]
fig_6666666_87686_peg_2774	gi|16802231|ref|NP_463716.1|	hypothetical protein lmo0185 [Listeria monocytogenes EGD-e]
fig_6666666_87686_peg_2775	gi|16802223|ref|NP_463708.1|	methionyl-tRNA synthetase [Listeria monocytogenes EGD-e]
fig_6666666_87686_peg_2776	gi|16802216|ref|NP_463701.1|	hypothetical protein lmo0168 [Listeria monocytogenes EGD-e]
fig_6666666_87686_peg_2777	gi|16802215|ref|NP_463700.1|	hypothetical protein lmo0167 [Listeria monocytogenes EGD-e]
fig_6666666_87686_peg_2778	gi|16802214|ref|NP_463699.1|	GIY-YIG nuclease superfamily protein [Listeria monocytogenes EGD-e]
fig_6666666_87686_peg_2779	gi|16802213|ref|NP_463698.1|	hypothetical protein lmo0165 [Listeria monocytogenes EGD-e]
fig_6666666_87686_peg_2780	gi|16802212|ref|NP_463697.1|	DNA replication intiation control protein YabA [Listeria monocytogenes EGD-e]
fig_6666666_87686_peg_2781	gi|16802211|ref|NP_463696.1|	hypothetical protein lmo0163 [Listeria monocytogenes EGD-e]
fig_6666666_87686_peg_2782	gi|16802210|ref|NP_463695.1|	DNA polymerase III subunit delta' [Listeria monocytogenes EGD-e]
fig_6666666_87686_peg_2783	gi|16804729|ref|NP_466214.1|	hypothetical protein lmo2692 [Listeria monocytogenes EGD-e]
fig_6666666_87686_peg_2784	gi|16804730|ref|NP_466215.1|	thymidylate kinase [Listeria monocytogenes EGD-e]
fig_6666666_87686_peg_2785	gi|16804731|ref|NP_466216.1|	hypothetical protein lmo2694 [Listeria monocytogenes EGD-e]
fig_6666666_87686_peg_2786	gi|16804739|ref|NP_466224.1|	recombination protein RecR [Listeria monocytogenes EGD-e]
fig_6666666_87686_peg_2787	gi|16804740|ref|NP_466225.1|	hypothetical protein lmo2703 [Listeria monocytogenes EGD-e]
fig_6666666_87686_peg_2788	gi|16804741|ref|NP_466226.1|	hypothetical protein lmo2704 [Listeria monocytogenes EGD-e]
fig_6666666_87686_peg_2789	gi|16803293|ref|NP_464778.1|	hypothetical protein lmo1253 [Listeria monocytogenes EGD-e]
fig_6666666_87686_peg_2790	gi|16767699|ref|NP_463314.1|	trehalose-6-phosphate hydrolase [Salmonella enterica subsp. enterica serovar Typhimurium str. LT2]
fig_6666666_87686_peg_2791	gi|16803295|ref|NP_464780.1|	hypothetical protein lmo1255 [Listeria monocytogenes EGD-e]
fig_6666666_87686_peg_2792	gi|16803556|ref|NP_465041.1|	hypothetical protein lmo1516 [Listeria monocytogenes EGD-e]
fig_6666666_87686_peg_2794	gi|16802858|ref|NP_464343.1|	hypothetical protein lmo0816 [Listeria monocytogenes EGD-e]
fig_6666666_87686_peg_2795	gi|537395491|dbj|GAD34179.1|	putative transcriptional regulator [Microbacterium sp. TS-1]
fig_6666666_87686_peg_2796	gi|16802908|ref|NP_464393.1|	hypothetical protein lmo0867 [Listeria monocytogenes EGD-e]
fig_6666666_87686_peg_2800	gi|16804131|ref|NP_465616.1|	glycine betaine transporter BetL [Listeria monocytogenes EGD-e]
fig_6666666_87686_peg_2801	gi|546198467|ref|WP_021828683.1|	DEAD/DEAH box helicase family protein [Chlamydophila sp. 08-1274/3]
fig_6666666_87686_peg_2804	gi|16803812|ref|NP_465297.1|	phosphoribosylaminoimidazole-succinocarboxamide synthase [Listeria monocytogenes EGD-e]
fig_6666666_87686_peg_2806	gi|16803142|ref|NP_464627.1|	hypothetical protein lmo1102 [Listeria monocytogenes EGD-e]
fig_6666666_87686_peg_2807	gi|16803140|ref|NP_464625.1|	cadmium resistance protein [Listeria monocytogenes EGD-e]
fig_6666666_87686_peg_2809	gi|537395082|dbj|GAD33770.1|	cytochrome c biogenesis protein [Microbacterium sp. TS-1]
fig_6666666_87686_peg_2811	gi|537395900|dbj|GAD34588.1|	copper-translocating P-type ATPase [Microbacterium sp. TS-1]
fig_6666666_87686_peg_2814	gi|16804620|ref|NP_466105.1|	hypothetical protein lmo2582 [Listeria monocytogenes EGD-e]
fig_6666666_87686_peg_2815	gi|16761060|ref|NP_456677.1|	putative two-component system response regulator [Salmonella enterica subsp. enterica serovar Typhi str. CT18]
fig_6666666_87686_peg_2816	gi|537396002|dbj|GAD34690.1|	putative amino acid transporter [Microbacterium sp. TS-1]
fig_6666666_87686_peg_2817	gi|490005531|ref|WP_003908427.1|	transposase, partial [Mycobacterium tuberculosis]
fig_6666666_87686_peg_2818	gi|16803095|ref|NP_464580.1|	dihydrolipoamide dehydrogenase [Listeria monocytogenes EGD-e]
fig_6666666_87686_peg_2820	gi|16764613|ref|NP_460228.1|	hypothetical protein STM1261 [Salmonella enterica subsp. enterica serovar Typhimurium str. LT2]
fig_6666666_87686_peg_2821	gi|16763558|ref|NP_459173.1|	multicopper oxidase [Salmonella enterica subsp. enterica serovar Typhimurium str. LT2]
fig_6666666_87686_peg_2824	gi|16803136|ref|NP_464621.1|	GMP synthase [Listeria monocytogenes EGD-e]
fig_6666666_87686_peg_2825	gi|16765831|ref|NP_461446.1|	inosine 5'-monophosphate dehydrogenase [Salmonella enterica subsp. enterica serovar Typhimurium str. LT2]
[truncated: 7 more rows]
